# Supplementary material for: Complete mitogenome of Olidiana ritcheriina (Hemiptera: Cicadellidae) and phylogeny of Cicadellidae
Source: PeerJ. 2019 Nov 26;7:e8072. doi: 10.7717/peerj.8072 (PMC6883956; doi:10.7717/peerj.8072)
Supplement: Supplemental Information 5 [file peerj-07-8072-s005.fasta]

>GZUW-13_齿片单突叶蝉 A new nucleotide sequence entered manually
AATTAGGTGCCTGATTAAAGGATTATTTTGATAGAATAAAAAATGTAAAATTACTCTAATTAACTGTAATAAAAACAATAAAGTTCTCCATTGAAATTCAAAAATTCATATGCATAAACATCATACCACAAAAAGATAAGCTAAATAAAGCTGTTAGGCTCATAACTTAAATATAGGTATATAAACCTTCTTTTTAATTAAATTAAATTCAACAACTTTATTGTTAAAAACAATAATTATTATAGGGTTAATAATTTCAATAAGATCGAGCAATTGAATTATAATCTGATCAGGGTTGGAGCTTATATTAATAGCATTTATTCCTATTATAAATTCAATGAATATTATATATTCAGAGTCAGCAATAAAATACTTCATTATACAAAGAATTAGATCAACATTACTTATAATATCTATTATAACCTCATTAACAATAATAGACAATAAAATATTAATAACTGTTGCAATATTAATTAAATTAGCTATTGCACCAATAAATATATGATTTATTTCAGCAATTGAAGGTGTAGAAGTAAATATATTAATTACAATACTAATTACAATAAAAATTATACCTATAGTAGTTATATCATACATAAACTTAAAAATAAATACAATTATTATTATTTCAATAGTAATTTCTACACTTTTAATTATTAATCAAACATCAATAAAAAAAATCATTGGACATTCATCAGTATTTAATTTTACATTAATATTAAGAGTAGTATCAATTTCTTCAATGTGAGTAAGATACCTATGTATCTATTCAATTTTAACCTGATCTATTATTAATATAATAAAAACAATTAAAATTAAATTCGTTAATCAATTAATAATTAATGAACAATCTAAACTTATTAAATTAAATTTTTGAATTTTAATATTATCATTCATAGGAATGCCTCCTCTTTTAGGATTTTTAAATAAACTAATAGTTTTCGAAATAATGTTGTTAACAAAAAATAACATACTACTATTAATTTTAATTATCACATCTATAATAATAGCATTTAAATATATACAACTATCTTATTCATCAATAATTATACTCTCAATAAAAACAAAATGAACAAGATTAATTAATAAAAAAAAACTAAAAATCATATGAATTAATATAATTAACTTAACTTCTATTATATATATAATATAAGACTTTAAGTTAATAAACTATAAACCTTCAAAGTTTAAATTATCATTTAGGTAAGTCTTAAACATTCATTAAACTTGCAATTTAATATTTTAATATAAACTATAAAACTTATTAAGAGAATTTTAATTCATAAATAAACTTACAATTTATTACTTTTTTCAGACATCTTAACAAAAATAAATAAATGAATAAATGAATATTTTCCACAAATCATAAAGATATTGGAACATTATACTTCATATTTGGTATATGATCTGGAATAACAGGAATAATACTAAGAATAATTATTCGTACTGAGTTAACTCAGCCTGGTTCATTCCTTAACAATGATCACCTCTACAATGTTATTGTAACTTCACACGCATTAATTATAATTTTCTTTATAGTTATACCAATTATAATTGGGGGGTTTGGAAATTGATTATTACCAATTATATTAGGAGCCCCCGATATAGCCTTCCCACGATTAAATAATATAAGATTTTGACTTCTACCACCTTCAATTCTTATACTAATTTCATCATCATTAATTGATTCAGGTGTAGGGACAGGTTGAACACTATACCCTCCTTTATCTTCTAATATTGCAAGATCTGGAATTAGAGTAGATATATCTATTTTCTCATTACATATAGCAGGAATCTCATCAATTTTAGGGGCACTAAATTTCATCACAACAGTAATAAATATACGAACTCCAGGAATATCTTTAGATAAAACACCATTATTTGTATGATCAGTTTTAATTACAGCTATTTTACTTCTTATTTCATTACCCGTATTAGCAGGTGCTATTACAATATTATTAACAGATCGAAATTTAAACACATCATTCTTCAACCCATCTGGTGGGGGTGATCCAATCTTATACCAACATTTATTTTGATTTTTTGGACATCCAGAAGTATATATCTTAATTCTTCCAGGGTTCGGTTTAATTTCTCATATCATTAATAAAGAAAGAGGAAAAAATGAATCATTTGGGTATTTAGGTATGGTATACGCTATACTTTCAATTGGTTTACTAGGATTTGTAGTATGAGCACACCATATATTTACAGTAGGAATAGATGTTGATACACGAGCATACTTCACATCTGCTACAATAATTATTGCTGTACCAACAGGAATTAAAGTATTTAGATGAATTGCCACAATAAACGGATCATTCAAGAAGTCTTCTATTCAAATAATATGATCATCAGGATTTGTATTTTTATTTACATTAGGAGGGTTAACAGGTATTGTACTATCTAATTCTTCAATTGATATTATTATACATGATACCTATTATGTTGTAGCTCATTTCCACTATGTATTATCCATAGGAGCAGTATTTGCTATCATAGCAGGATTTATTCATTGATTCCCCTTAATTAGAGGCTTATCAATAAACACAAAATGATTAAAAATTCAATTCTCATTAATATTTATTGGAGTAAATACAACATTTTTCCCACAACACTTCCTAGGAATAAACGGCATACCTCGACGATATTCAGACTACCCTGATATATTTATACAATGAAATATAGTATCCTCTATAGGAAGTACAACATCAATACTAAGAATTATACTTTTCTTATTTATTCTATGAGAATCATTAATAACAAAACGATTTATGTTATTTTATAATAACAATTCAACATCAATTGAATGATTACAAAAATTACCACCAAATGAACATTCCTATAATGAATTACCAATAATATCTAACTAATTTAAAGTGACAGAGATAATGTAATGAGCTTAAAATTCATAAATAAGTAAATAATACTTCTTTAAAAATTAAATGACTTAACTTAATATTTCAAGACCCATCATCCCCTATAATAGAACAACTTATTACACTACATGACCATATCATAATAATTTTAATTTTAATTACAATAATAGTAATATATATTATATATTCAACCCTTATAAATAATATAATTAATCGATTCATAATTGAAGGTCAAATAATTGAATTTATTTGAACAATTACACCAGCTATTATATTAGTTTTAATTGCTATACCCTCATTAAAAACTCTATATATAATTGAAGAATCAAATTATCCCTTATTAACAATTAAAGCAATTGGACACCAATGATATTGATCATATGAATATTCAGATTTAAATAAAATTGATATAGATTCATATATAAAACCTAATCAAGAATTATTAGATAATGAAATACGACTTCTACAGACAGATTACCAAATAATTTTACCATATAATACTCAAATTCGAATTTTAACATCATCATTAGATGTAATTCATTCATGAACAATTCAATCATTAGGAATTAAAGTTGATGCATCCCCAGGCCGAATTAACCAAGCCAATATATATATTAATAAACCAGGAATTTATTATGGACAATGTTCAGAAATCTGTGGTGCAAATCACAGATTTATACCAATTATAGTAGAAGCAATCAATATAAATACATTTATAAAATGATTAAGTAAGAATTCATTAGATAACTTAAAACAAGTAATGATCTCTTAAATCAAAATATAGTAAAGTAGTGATTACTTCTAATGAAAGTTTTAGTTTAATTAAAACAACTTTTTGTCAAAGAGTAAATATAAGGTTATAAACTTTTCATACCACAAATATCCCCATTATGATGAATAATAATACTTTTAACAACCACAATTATAATTTTATATATAATATCAATTAAATTTCACAATAAAGAAAATAAAATAATTAGAAAAACTATAAAAATAACAATAATTAACTGAAAATGATAATAAATCTATTCAGAACTTTCGACCCATCTACAGGAATAATATCAATTAATTGAATTTCTATAGTAATACCTATAATTATTATCCCTATTAAATTCTGAAATAACAGAAATAAAATAATACTAACAATAAAAAATATTAATATATTTATATTTAATGAAATTAAATCATCATTAAAACTTAAAGGATCCTCAATTATTATAATTAGATTAATAACTTATATTTTAATTACTAATATAAATGGACTTCTACCCTATATATTTACATCATCATCACATTTATCATTCTCCTTAGCAATAGCATTTCCTATATGATTATCAAGAATAATTTTTGGGTGAATTAATAAACCAAAAATAATATTAATTCATTTAATTCCAATAGGAACACCTACAATACTAATACCATTTATAGTGCTAATTGAATCGATTAGAAATTTAATTCGACCAGGATCCCTTGCCGTACGACTAAGAGCTAACATAATTGCTGGTCATTTAATTATAGCCTTATTAGGTTCTAATCATACTTATACATTATTTGTAATAATTATTCTAATAATTCTTATAACATTTGAATTAGCAGTATCAACCATTCAAGCTTATGTATTTACTACATTAATTAACCTATACTCTAGAGAAATATAAATGAATAATCACCCATTCCATTTAGTTGACCAAAGACCATGACCTTTAACAACATCAATAGGATTACTTACAATAACAACAGGATTTTCAATAATACTAACAAAAAATGAATATATATTAATAATTATAGGATTATCTATTACCTTAGCATCAGCCATACAATGATGACGAGATATTATTCGAGAATCAACTTTCCAAGGCTTACATACAAAAAAAGTAATAACAAGAATAAAGATTGGAATAATTCTATTCATTTTATCAGAAATTATATTTTTTATATCATTTTTCTGAACATTTTTCCATAGAAGATTATCTCCTGCGATTGAAATTGGAATACAATGACCACCAAAGTCTATTGAAACTTTTAATCCAATAAACATTCCACTATTAAATACTATAATCCTTTTAACATCAGGTCTATCAATTACATGAGCTCATAACACCTTACTGTTAAAAAACTGAACAGCAACAATTCAAGGAATCATAATTACAATTGCCTTAGGAATTTACTTTTCAATTATTCAAGCATTAGAATATACAGAAGCATCATTTTGTATTTCTGATTCAATTTATGGTTCAACATTCTTTCTAATTACAGGATTCCACGGAATTCACGTTATTATTGGAACTATATTCATTATAGTGACAATAAAACGAATAATAAAATTACATTTCTCATCATACCATCATATTGGATTTGAATCAGCAGCATGATACTGACATTTTGTTGACGTAGTTTGATTATTCTTATATATTTCAATCTACTGATGAGGTAGTTACTTATTTAGTATAAAAAGTATATAAAGCTTCCAACTTTAAGGTTTATTAAAAATAAGTAATAATTATAATAATTAAACATATAAGAATAGTAATTACAATTTCATTAGTTATAATAATTTTAATTAAAATCATTAGTAAAAAATCTATTATAGATATAAATAAATCATCACCATTTGAATGTGGAATAAATACAATCTCTTATAAACGACTTCCATTCTCGTCACATTTCTTTATAATTGCAGTAATCTTCCTAATCTTTGATATTGAAATTATTATAATTGCACCTACCATTATAACAATTAAAATATCATTTTATTATACATGAATATATACATCATTCATCTTTATTACAATTATTATCTTAGGTTTATATTACGAATGATTTTATGGAATAATTAAATGAACACAATAGGATTATAGTTAAAAATAACATTCAAATTGCAATTGAAAAGTACAAAATTGTTAATCTTAAACAAAGAAGTAATATATACAGTTAGTTTCGACCTAATATAAGAGATTGAGTTCTCCATGTTTAATTGAAGCCAAAAAGAGGCATCTTATTGTTAATAAGACAAATGATATATAATCCAATTAAAAGAGATATATAAAGAAATAGCTGCTAACTAATTTCTAAGCGAAATACACGTTTATCTCTTATTCTTATAGTTTAACCAAAACAATTTAATTTCAATAAATAATTAGATAAAGTCTTAAGAATTATTCCCAGCAAATTAATTACTCCTTAATACTTTCAATATTAAACTCTAAAATATAAGCTATAAGAATTAAAGTAAAAATATCAAAGAAAATACTATTAATAATAAAATAAAATTAAAACCACCTAAAAAAATTATTTGAATAAAATTAGATAAATAAGGAAAAAAATAAGTTATCCCATAAATACCATAATATTCTCCTCAAAATAAAAAGTTAGATATATCCTTACCATAAATATACAAATTCCTATAAAAATAAGGAATAAAACTATTAAGAAACCATATATAAGAATTAAAATTCAAATAACAAACTCTAAAGACAAATTTTAAATTGATAATCTCATAAATAAATCATAATCTAAAAACAATAATTAATAAAATAATTAATTTAATATATAAAGGAAAATATACAAAAACCAAATCAAATCCAACTAATCAATTAAATATACAACCAAATAAAATTCTAAATACAGATAACAAAAAAACTCTTAGCTTCATATAATCAAAAGAATCACTAATAAAATTTAAAACAAAAAAACCTGAACCTAAAATTATTCTATAATAAAATAAACGAAAACTATAAAAAAGAGTCAAACACAAAGAAAAATACATAAACATACATATAAAAATATCTAAGCCAGAATTTAATGAATAATCAATCAAGAAATCCTTGGAATAAAACCCAGATAAAAAGGGAATACCACATAATCTTAATCAAGAAATATTAAAACAAGAAGAAGTTAAAGGATATAATTTACATATACAACCTAACATACGAATATCTTGAACATCCCCTATATAATAAATAAAAATACCTGAACACAGAAACAATAAAGACTTAAAAACAGCATGTCTTAATAAATGAAAATATCTAAATTCAACTAATCCTATAAACAAAGAAAACATTATTAAACCTAATTGACTTAAAGTTGAATAAGCTACAACCTTCCTTAAATCAAATTCAAATAAACCACAAAACGAAGACATAATTACAGTTAACAAACTAATAAATATAAAGAAATAATTTATATAAAAAAAAAAATTAAAAAAACGAATTATTAAATATACCCCAGCAGTTACTAAAGTTGAAGAGTGAACTAATGCAGATACAGGAGTTGGAGCAGCTATAGCTGCAGGTAACCAACAAGAAAAAGGAATCTGGGCACTCCTAGTAAAAGATGAAATAAAAATTAAATAAAAAACTGAAGTTCTATAAATAAAATTATTAAAAATAAAATGTCAACCACCATAAGAAACTAATCACCCAATACAAATTAAAATACCAATATCCCCTAAACGATTAGTTAAACAAGTAATTATACCAGATAAATATCTCCTTATAGAGTTATAATATACAACTAAACAAAAAGAAACTAAACCTAATCCATCTCACCCTAATATAATACTAATTAAATTTGGTCTTACAATTAACAAAAACATTCTTAAAATAAATAAAATAATTAAATATAAAAACCGGATAGAAGAATATCTTGATACACCTATATATTGTAATCTATACAAAACTACTATACAAGAAATAACCATAATTAAACAAGAAAAAAACATTGAGATTCAATCTACTAAAATTAAATATACAAATTCAACTCTTCCTAAACCAAAAATCCTATACTCCAATATAACAGTGCAGTCATTCATTAGAAAATAAAGACCTAAAAAAAAAAAAAAAAAAAAAAAGGAAAGAAAACTTAATCAAAATAAATAAACCTTATAATTTATAATGATTCAAGGTAGAAAACTTCCTAAAGACCACAACTTTATATTTTATATAAACTACTTAAACTAAAATAAATCAATTAATAAAATAAAACATACGAGCATAAACACATGAACGAAACTAACCAAATACTCTCGAGTCTCACCACTACTAAAACTAAATATATATATATATATACCATGTTGTCTATAAAGATATAAGTATATACAAAAGCATGAACCCAGAAAAGAAATTAAAATAAAGTAAATAAAACTTCACCCTCAATATTGAATTATTCTAGACAAAATAAGAATTTCCCCAATAAAATTAAGACTAGGGGGACAACTTATATTAAAAGAACATAACAAAAACCAAAATATAGTTACTCTAGGTATATATAAGATTATACCTTTAATTATAAAGAAACTACGTCTATTAATACGAGAATAAAAAATATTAGCCAAACAAAATAACCCAGAAGAACAAATTCCATGCCCAATTATTAAGATATATGAACCAACTAACCCAAATAGACTTATACTTATTATACCTAATAAACATAAACCTATATGAGAGACAGAAGAATAAGCAACTATTATTTTTATATCCCCTTGAATAAAACAAATTAAACTTACCAATAATGACCCTCAAATCACAAATGAATAAACAATATAAGAATTTAAATTAAAACCTAATTCAAAAATAAATATAAAACGAATAATACCATAACCCCCTAATTTTAGTATTAAACCAGCCAAGATTATAGAACCGGCTACTGATGCTTGAACGTGTGCCTTAGGTAATCAAAAATGAAAAATAAACATTGGAGCCTTAACTAAAAATGAGAATATAAAAATAAAGTAAATTAAAAATCTATCACTTAAACTACTTAAATAGTCAAAAAAAAAAGAAAAAGAAAATCCATACAAATATAAAATTAACAGGAAAAAAGGTAAAGAAGAAAAAATTGTATAAAATAATAAATAAAACCCAGAAATTAAACGTTCAGGTTGATATCCTCAGCCTAATAATATAATAATTATAAAAATCAATCTCAATTCAAAAAAGATATACATAAAAAATAAATTTAAAGAAAAAAAAAACATAACAATTATTAAAGACAAAAACAAACTAACTATTAAAAAAAACACACTATCAGCTTCAAATTTAATTAAGTTTCTTCTTATAATTATTAAATTAAAAATAATGATACACAATATAACTAACCCAAATGAAACGAAATCCAACCCAAAATCATAAAAAATATATCTAAAGCTTATTCTTAAATTTAACTTTACTAATAAAATTATAAATACTATAGAAAATATAAACTGATATAAATATCAACAATTAAATATAAAAATATTTAGGATCAAAGTAATTATATATAAAAGAACTATCATTTAAATATTATATTTAAATAATCATTTCCATGATTTCGAATCATTGTAACTAAAATTGTTAAACCTAAAACACTCTCACAAACATAAAATATCATTATAAATAAATAATAATAAAAAATAAATCTGTATAACAAATTCAAGACAATAATAATTAATAAAGACAAAACAACAAACTCTAAAAGCATTAAAGATAATAAAACATGTTTACGTATATAAATTAAAGAAAATAAACTTATAAAATATAAATAAATAATAAAATATAAAATCATAAGTTTTAATAATTTAAGAAAAATTTTAATCTTGTAAATTAAATTTAAGCTAAGCTTTTAAAACATCAGTAAGACTAAAAATATCTTAAGCCTCCAAAACCTAAATTTTATATTAAACTACTCACTGAAATAAAAATAATTATTAAATTTATAATCATATTAGTATCATTAACCCCTTTAATAATAAATCCAGTACAAATAGGAATAATTCTATTAATTCAAACTATACTAACAACAATATTTATTAACAAAATTTTACCATCTTCATGATTTAGATTAATTACATTCATTATAATAATTGGAGGATTGTTAATTCTATTTAATTATATAAGAAGAATTGCATCAAATGAAAAAGTTAAATTAAAAATTAATATGACATTCATATTTATAATAATATTTATACCCTTAGATGAGATATTCCTAAGACAAGTAAACTTTATAGATAATTCAATAATTAGAATTGAAACCATGTCCTTATCAAAAATATTTAATACTAAAACATTATATATTTCAATATTTATAATTTTATACCTACTATTAGCAATAATCATAGTATCAAAAATAATTAAAACTCATAAAGGACCTCTACGATCAAAGTATGAATAAATCTATTCGAAGGATACCTATAATCAATACATTAAATAATATACTAATTGATTTACCAGCTCCTTCAAATATTTCATTATGATGAAATTTTGGGTCAATATTAGGAATATGCTTAACTATACAATTAATTTCAGGAATCATTTTATCTATACATTATTCACCAAATACTTCAATAGCATTTGATTCAATTAGACATATTATACGAAATGTAAACTACGGCTGAATTATACGAACTATCCATTCCAATGGAGCATCCTTATTCTTTATTTGTATATACATACATACAGGACGGGGGATATATTATGGTTCATACAAATTATTATACACATGAATTTTAGGGGTACTATTAATACTATTAACTATAATGACTGCCTTCTTAGGATATGTCTTACCCTGAGGGCAAATATCCTTCTGGGGCGCAACAGTAATTACAAATTTAATATCTGCAATTCCTTATATTGGTAATAATATAGTAATATGAATTTGAGGAGGTTTCGCTGTTGATAATGCAACTTTATCACGATTTTTTAGTCTTCATTTTACTATACCATTCATTATTTCTATAATAGTAATTATTCATTTAGCATTTTTACATCAAACAGGGTCAACAAACCCTATAGGTATTAATTCAAATATTGATAAGATTCCATTTCATCCTTTTTTCTCCATTAAAGATATTATAGGAATTATTATAATAATAACATTCATATTAATATTAAATTTTTATAAACCATATATGCTTATAGACCCTGATAACTTTAATCCTGCAAACCCTATAATTACACCAATTCACATCCAACCAGAATGATATTTCTTATTTGCTTATGCAATTTTACGATCAATTCCGAATAAACTTGGGGGTGTAGTAGCATTAATAATATCAATCTTAATACTCTTATTTATCCCAATGTCAACAAAATCAAAATTTAAAGGAATAAATTTTTACCCAATAAGTCAAATACTATTTTGAATATTCATTATAACAGTATTAATATTAACCTGAATTGGAATAAAACCAGTAGAAATACCTTATACAATAATTGGATTAATATTAACTATCTTATATTTCATATACTTCATCTTTAATCCTCTGCTATTAATATTATGGGATAAATTAATTTATTAAGTTAATTAGCTTATATAAAGCATGTATTTTGAAAATACAAGTAAGATTTAAATTTATTAACTTAACAAAAAAAAATGATAAATAATAATTAATTTTATAAAAATAAGAAAGTAGAAATAATTTAAAGATAAAGGTAAATAACACTTTCAAGCTATATATATAAGTTTATCATAGCGATACCGAGGAATAGAAGATCGTACTCAAATAAATAAAAAACACATAAAAATAACCTTTATATAAAAAAATAAAGAAAAAAAATTTCCACCTAAATATACTAAACAAGTAATTAAACAAATAAAGATAATACTAGAATATTCAGAAATAAATAAGAAAGCAAATAAACCACCCCCGTATTCAATATTAAACCCAGAAACTAACTCTCTCTCCCCCTCAGAAAAATCATAAGGAGAACGATTAGTCTCAGCTAGACAACAAGAAAATCAACAAAAAAATACAGGAAAAGAAATAAATAAAAACCAAATACCATTCTGACATAGAAACAAATTTATAAATCTATAACTATCACATAAAATAAAATAAATAATTAAAAAAAAAGATAAAGAAACCTCATAAGAAATAGCTTGGGAAATTCCTCGTATTCTTCCAATTATTGAATATACACTATTTGAAGATCACCCACAAATAATCATAAAATAAACCCCAATACCACAAAAACATAAAAAAAATATTAAACCATAATTAAATTCAATAAAATTATAATAAATAGGTAATAAAACTCAACAAACTAAAGAATAAATTAAACCTAATATAGGACAAATAATATAAATTAAAAAGTTTCTATTTATAGGTAATAAATCCTCCTTTATAAACAATTTCATACCATCTGAAAAAGGTTGGAAAAGACCTAAATAACCAACTTTATTAGGACCTTTACGCAACTGTATATAACTTAAAACCTTACGCTCAATTAAAGTAAAAAATCCTACTGAAATAAATACTATAAATAAAATAATTAAACAGACTAAATATAAAATTATTAGATGTAACAATTTATTACCTAATTAAATTCTAAATTTAATACATTTTCCTCTGTCAATCTAACAAAAAATATAATAAAAACTATTAATTATGGTCCTTTCGTACTAACAATTAAAATAAATTTTAAGATAGAAACCAACCTGGCTTACACCGGTTTGAACTCAAATCATGTAAGATTTTAAAAGTCGAACAGACTTACTTTTAAAGCTTCTACACCCTAATTATATCTTAATTCAACATCGAGGTCGCAAACTCCAATTTAAATATGAACTTTCTATTAAAATTACGCTGTTATCCCTAAGGTAATTTATCTTATAATCTTATAAAGGATCCTAATAACATAAATTAATGAATTAAGAAAAAAAAGTTTTATTTATTAATCACCCCAATTAAAAATTTAAATTAAATAAATAAATTTAACCTAAAAAAAATACAATCAATTTATATTTTAAATTCTATAGGGTCTTATCGTCCCTAAAACACAATTTAGCCTTTTAACCAAAAAATAAAATTTTAATATTAAAACTAATAAAGATAATTTCTCATTTATCCTTTCATTCAAGTTTCCAATTAAAAAACTAATTATTATGCTACCTTTGTACAGTCAATATACTGCAGCCATTTAAATAAAATTAATCATTGGGCAGAAATTACCTTATATAAAATACATAAAGAAATGTTTTTGATAAACAGTTGAAAATTATATATGCTGAATTCATAAAACTTAAATTAAAAATTATACTTATTAAATCAATATTAAAAAATATAAAAATTATATAAAAAAGTTAAATAAAAAATTAAATCAAATAAAATCACATAAAAACAAAATAATCTATTAAGAACTAAATTAAAGATTCTATTAATAATAAAAATATAAACAAAAAAAATTATAATTTTAAATTAAGATTATCCCTAATAAATTTAGAATTCTTATATATAAATAAATTTAAAAAGAAGACTATAATTAAATTAAATTTTTAACAACCAGATATATAAAAGAACGTTAACATTTAACTACAATAATTAAATTAGATAAGATTATAAAACAACTTAATCTATATAAAATTAAATATCTAATATTCGGGATTAAAAAATAAATTAATAAATAAATTCACCCTGATACAAAAGGTAATATAAATTCAACCTTTAAATTAAAAATTAACCTTAACAGTTAATTAAAATATAAATCTATTAGACTACTAAGAAAAAATTATACAAAAAAAAATAGTGTTAAATAAACTATTCAGAAAGGAAAAATCTTCTTACAAATGTAAATAGTAAACTTTAAATAAGCTACAATCTGAATAATCTAACCTCACTTTCCAGTAAAATTACTTTGTTACGACTTATCCATTAAAATTGGAGTGACGGGCAATATGTACATGACTTATAGCTTAATTCAAATTAAATAATTAAATAAAGTTACTATCAAATCCTATTTCAAAATATAATTAAATATAATGATCCAATAAAAGTTATAATTAAAGTAATCCATTTAATCTTAAATAAAACTGCACCTTGACCTAATATAAATTAAATAATTAAAATAAAAAATTCCTTTAAGATTATTCATTATAGCGATATACAAATTAAATTTTAGTAGAAACTAACGTGGTTTATCAATTAATAAACAGATTCCCCTGAAAAGATTAGTCACCGCCAAATTCTTTGAGTTTTATAGAATATACCTATTAATATTCATAATTAATCTAAACAAAAAATAAAAGGGTATCTAATCCTAATCTACAATTAATATTTATAAAAATATAAATAAGATTTAAATTAAATATATAAATTCCACCTAAATATATTTTAAATAAAATCAATGCCTAAAAATTAAATTAAATAAAAAAAATAATTTTAACTAAGTCTGTATAACCGCGAATGCTGGCACAAAATTAATCTAGCTTACAATAAATATCTGAGTATCAACAAAAATAAGTTTCAATATTATTTACTGTTAAAATTAATATTATTAATATTACATATAATTAATTTATTAGTAGGTACTATATAGTTACATTAATAAGTTATTCTAATTAAACATTTGGTGATGCATATATGATAGCTATAATAAATATCTTATCTATAAGTAACATATTAATTCTCATAGGTATTAGTAGGTACTATATAGTTACATTAATAAGTTATTCTAATTAAACATTTGGTGATGCATATATGATAGCTATAATAAATATCTTATCTATAAGTAACATATTAATTCTCATAGGTATTAGTAGGTACTATATAGTTACATTAATAAGTTATTCTAATTAAACACTTGATGATGTATATATGATCATTAGTAATAAATATTTTATCTATAATTAGATTATTAGTATATAAAATAGTTTAATTTAAATTAATTATTTTATCATAGAATATTAGTCAATTAGTGACTGTTAAACTATCTATAGAGATAATTCAATCATATATTATAACAACTTTAATTTTAATTTAATACTTATGAAGTTAAGTTTGATTTTAGTTTAACTAACGATTATTAATAAATTCTAATACGATTGACTTTTAATAATATAATTAAATTCAAATCTAACTTGACATCAATAATTATACTATTATTTCAATCTTCTTTCTTCACTTTTTTCCGTTAGGAAGAAAGAAGATTGATTTTACTATAATTCATATTCGACAGTGATGAATATAAATTCATTATATTTAACTTAAAAATTACATTATTTAAATTATTGACACATTATTCAAAATAATATTTAATTTACTTTAAATAATTATACACTAACATATTTTATTAAAACTATAATTTTATTTTAGATAAAATATTTATAATATTAGTTTATATTTTAATTTATTCTTGATTAGATATTTATTATATATATAAATAATTATAATAAAAATTTTTACTTTATTTTTAAAGCGAATAATTTTTATTTATATTTTAAATATATAGAAAATATATTTTTAACTCTGAAAATTTAGGATAGTTTATACATTCTTCACAAAGATGAACTATATTTTAACATTTTATTTTTAAATA
