# Supplementary material for: Complete mitogenome of Olidiana ritcheriina (Hemiptera: Cicadellidae) and phylogeny of Cicadellidae
Source: PeerJ. 2019 Nov 26;7:e8072. doi: 10.7717/peerj.8072 (PMC6883956; doi:10.7717/peerj.8072)
Supplement: Supplemental Information 6 [file peerj-07-8072-s006.geneious]

Archive with 1 entries (1 files):
- GZUW-13 齿片单突叶蝉.geneious
