# Supplementary material for: Complete mitogenome of Olidiana ritcheriina (Hemiptera: Cicadellidae) and phylogeny of Cicadellidae
Source: PeerJ. 2019 Nov 26;7:e8072. doi: 10.7717/peerj.8072 (PMC6883956; doi:10.7717/peerj.8072)
Supplement: Supplemental Information 6 [file peerj-07-8072-s006.geneious › GZUW-13 齿片单突叶蝉.geneious]

<?xml version="1.0" encoding="UTF-8"?>
<geneious version="9.1.8">
<versions version="9.1.8" minimumVersion="6.0"/>
<geneiousDocument class="com.biomatters.geneious.publicapi.implementations.sequence.DefaultNucleotideSequence" version="1.3-11" revisionNumber="276" pluginDocumentRevisionNumber="140" geneiousVersion="9.1.8" geneiousVersionMinimum="6.0" PluginDocument_FormatLastChanged="8.0" PluginDocument_FormatLastExtended="8.1" PluginDocument_OldestVersionSerializableTo="6.0" isReferenceOnly="false" geneiousVersionMaximumExclusive="8.0"><hiddenFields><unread type="boolean">false</unread><descendant_operation_record_documents type="list"><descendant_operation_record_documents type="int">0</descendant_operation_record_documents></descendant_operation_record_documents><cache_urn type="urn">urn:local:.:qs-a7gksfv</cache_urn><nucleotideSequenceWithQualityCount type="int">0</nucleotideSequenceWithQualityCount><description>A new nucleotide sequence entered manually</description><override_cache_name>GZUW-13 齿片单突叶蝉</override_cache_name><cache_plugin_document_urn></cache_plugin_document_urn><weak_referenced_documents type="list"><weak_referenced_documents type="int">0</weak_referenced_documents></weak_referenced_documents><cache_name>GZUW-13 齿片单突叶蝉</cache_name><override_modified_date type="date">1556324228439</override_modified_date><cache_created type="date">1546665004569</cache_created><referenced_documents type="list"><referenced_documents>urn:local:.:1sh-a6m94lb@0</referenced_documents></referenced_documents><trimmedSequencesCount type="int">0</trimmedSequencesCount></hiddenFields><fields><document_size type="bytes">37259</document_size><molType>DNA</molType><sequence_length type="int">15166</sequence_length><topology>linear</topology><sequence_residues>AATTAGGTGCCTGATTAAAGGATTATTTTGATAGAATAAAAAATGTAAAATTACTCTAATTAACTGTAATAAAAACAATAAAGTTCTCCATTGAAATTCAAAAATTCATATGCATAAACATCATACCACAAAAAGATAAGCTAAATAAAGCTGTTAGGCTCATAACTTAAATATAGGTATATAAACCTTCTTTTTAATTAAATTAAATTCAACAACTTTATTGTTAAAAACAATAATTATTATAGGGTTAATAATTTCAATAAGATCGAGCAATTGAATTATAATCTGATCAGGGTTGGAGCTTATATTAATAGCATTTATTCCTATTATAAATTCAATGAATATTATATATTCAGAGTCAGCAATAAAATACTTCATTATACAAAGAATTAGATCAACATTACTTATAATATCTATTATAACCTCATTAACAATAATAGACAATAAAATATTAATAACTGTTGCAATATTAATTAAATTAGCTATTGCACCAATAAATA</sequence_residues><gcPercent decimalPlacesDisplayed="1" type="percent">22.003164974284584</gcPercent><modified_date type="date">1546665004569</modified_date></fields><originalElement><XMLSerialisableRootElement cachedCountGC="3337" cachedCountAT="11829" charSequenceRevision="76" annotationsRevision="123" charSequenceValidated="true"><created type="date">1546665004569</created><name>GZUW-13 齿片单突叶蝉</name><description>A new nucleotide sequence entered manually</description><sequenceAnnotations><annotation><description>A+T rich</description><type>A+T</type><intervals><interval><minimumIndex>14186</minimumIndex><maximumIndex>15166</maximumIndex><direction>leftToRight</direction></interval></intervals><qualifiers><qualifier><name>created by</name><value>User</value></qualifier><qualifier><name>modified by</name><value>User</value></qualifier></qualifiers></annotation><annotation><description>16S</description><type>rRNA</type><intervals><interval><minimumIndex>12215</minimumIndex><maximumIndex>13394</maximumIndex><direction>rightToLeft</direction></interval></intervals><qualifiers><qualifier><name>created by</name><value>User</value></qualifier><qualifier><name>modified by</name><value>User</value></qualifier></qualifiers></annotation><annotation><description>12S</description><type>rRNA</type><intervals><interval><minimumIndex>13455</minimumIndex><maximumIndex>14185</maximumIndex><direction>rightToLeft</direction></interval></intervals><qualifiers><qualifier><name>created by</name><value>User</value></qualifier><qualifier><name>modified by</name><value>User</value></qualifier></qualifiers></annotation><annotation><description>Extracted region from Consensus</description><type>extracted region</type><intervals><interval><minimumIndex>8401</minimumIndex><maximumIndex>9717</maximumIndex><direction>leftToRight</direction></interval></intervals><qualifiers><qualifier><name>Extracted interval</name><value>4 -&gt; 1320</value></qualifier></qualifiers></annotation><annotation><description>Extracted region from Consensus</description><type>extracted region</type><intervals><interval><minimumIndex>13396</minimumIndex><maximumIndex>14390</maximumIndex><direction>leftToRight</direction></interval></intervals><qualifiers><qualifier><name>Extracted interval</name><value>174 -&gt; 1168</value></qualifier></qualifiers></annotation><annotation><description>Extracted region from Consensus</description><type>extracted region</type><intervals><interval><minimumIndex>3394</minimumIndex><maximumIndex>4043</maximumIndex><direction>leftToRight</direction></interval></intervals><qualifiers><qualifier><name>Extracted interval</name><value>10 -&gt; 659</value></qualifier></qualifiers></annotation><annotation><description>Extracted region from Consensus</description><type>extracted region</type><intervals><interval><minimumIndex>4044</minimumIndex><maximumIndex>4686</maximumIndex><direction>leftToRight</direction></interval></intervals><qualifiers><qualifier><name>Extracted interval</name><value>18 -&gt; 660</value></qualifier></qualifiers></annotation><annotation><description>Extracted region from Consensus</description><type>extracted region</type><intervals><interval><minimumIndex>7767</minimumIndex><maximumIndex>8400</maximumIndex><direction>leftToRight</direction></interval></intervals><qualifiers><qualifier><name>Extracted interval</name><value>328 -&gt; 961</value></qualifier></qualifiers></annotation><annotation><description>Extracted region from Consensus</description><type>extracted region</type><intervals><interval><minimumIndex>1613</minimumIndex><maximumIndex>2244</maximumIndex><direction>leftToRight</direction></interval></intervals><qualifiers><qualifier><name>Extracted interval</name><value>29 -&gt; 660</value></qualifier></qualifiers></annotation><annotation><description>Extracted region from Consensus</description><type>extracted region</type><intervals><interval><minimumIndex>2245</minimumIndex><maximumIndex>2749</maximumIndex><direction>leftToRight</direction></interval></intervals><qualifiers><qualifier><name>Extracted interval</name><value>153 -&gt; 657</value></qualifier></qualifiers></annotation><annotation><description>Extracted region from Consensus</description><type>extracted region</type><intervals><interval><minimumIndex>14737</minimumIndex><maximumIndex>15166</maximumIndex><direction>leftToRight</direction></interval></intervals><qualifiers><qualifier><name>Extracted interval</name><value>3 -&gt; 432</value></qualifier></qualifiers></annotation><annotation><description>Extracted region from Consensus</description><type>extracted region</type><intervals><interval><minimumIndex>14391</minimumIndex><maximumIndex>14736</maximumIndex><direction>leftToRight</direction></interval></intervals><qualifiers><qualifier><name>Extracted interval</name><value>690 -&gt; 1035</value></qualifier></qualifiers></annotation><annotation><description>Extracted region from Consensus</description><type>extracted region</type><intervals><interval><minimumIndex>7729</minimumIndex><maximumIndex>7766</maximumIndex><direction>leftToRight</direction></interval></intervals><qualifiers><qualifier><name>Extracted interval</name><value>162 -&gt; 199</value></qualifier></qualifiers></annotation><annotation><description>ND5</description><type>CDS</type><intervals><interval><minimumIndex>6103</minimumIndex><maximumIndex>7773</maximumIndex><direction>rightToLeft</direction></interval></intervals><qualifiers><qualifier><name>created by</name><value>User</value></qualifier><qualifier><name>modified by</name><value>User</value></qualifier></qualifiers></annotation><annotation><description>COI</description><type>CDS</type><intervals><interval><minimumIndex>1338</minimumIndex><maximumIndex>2873</maximumIndex><direction>leftToRight</direction></interval></intervals><qualifiers><qualifier><name>created by</name><value>User</value></qualifier><qualifier><name>modified by</name><value>User</value></qualifier></qualifiers></annotation><annotation><description>ND4</description><type>CDS</type><intervals><interval><minimumIndex>7834</minimumIndex><maximumIndex>9150</maximumIndex><direction>rightToLeft</direction></interval></intervals><qualifiers><qualifier><name>created by</name><value>User</value></qualifier><qualifier><name>modified by</name><value>User</value></qualifier></qualifiers></annotation><annotation><description>CYTB</description><type>CDS</type><intervals><interval><minimumIndex>10030</minimumIndex><maximumIndex>11151</maximumIndex><direction>leftToRight</direction></interval></intervals><qualifiers><qualifier><name>created by</name><value>User</value></qualifier><qualifier><name>modified by</name><value>User</value></qualifier></qualifiers></annotation><annotation><description>ND2</description><type>CDS</type><intervals><interval><minimumIndex>197</minimumIndex><maximumIndex>1153</maximumIndex><direction>leftToRight</direction></interval></intervals><qualifiers><qualifier><name>created by</name><value>User</value></qualifier><qualifier><name>modified by</name><value>User</value></qualifier></qualifiers></annotation><annotation><description>ND1</description><type>CDS</type><intervals><interval><minimumIndex>11216</minimumIndex><maximumIndex>12146</maximumIndex><direction>rightToLeft</direction></interval></intervals><qualifiers><qualifier><name>created by</name><value>User</value></qualifier><qualifier><name>modified by</name><value>User</value></qualifier></qualifiers></annotation><annotation><description>COIII</description><type>CDS</type><intervals><interval><minimumIndex>4538</minimumIndex><maximumIndex>5315</maximumIndex><direction>leftToRight</direction></interval></intervals><qualifiers><qualifier><name>created by</name><value>User</value></qualifier><qualifier><name>modified by</name><value>User</value></qualifier></qualifiers></annotation><annotation><description>COII</description><type>CDS</type><intervals><interval><minimumIndex>2941</minimumIndex><maximumIndex>3616</maximumIndex><direction>leftToRight</direction></interval></intervals><qualifiers><qualifier><name>created by</name><value>User</value></qualifier><qualifier><name>modified by</name><value>User</value></qualifier></qualifiers></annotation><annotation><description>ATP6</description><type>CDS</type><intervals><interval><minimumIndex>3893</minimumIndex><maximumIndex>4537</maximumIndex><direction>leftToRight</direction></interval></intervals><qualifiers><qualifier><name>created by</name><value>User</value></qualifier><qualifier><name>modified by</name><value>User</value></qualifier></qualifiers></annotation><annotation><description>ND6</description><type>CDS</type><intervals><interval><minimumIndex>9549</minimumIndex><maximumIndex>10025</maximumIndex><direction>leftToRight</direction></interval></intervals><qualifiers><qualifier><name>created by</name><value>User</value></qualifier><qualifier><name>modified by</name><value>User</value></qualifier></qualifiers></annotation><annotation><description>ND3</description><type>CDS</type><intervals><interval><minimumIndex>5376</minimumIndex><maximumIndex>5729</maximumIndex><direction>leftToRight</direction></interval></intervals><qualifiers><qualifier><name>created by</name><value>User</value></qualifier><qualifier><name>modified by</name><value>User</value></qualifier></qualifiers></annotation><annotation><description>ND4L</description><type>CDS</type><intervals><interval><minimumIndex>9144</minimumIndex><maximumIndex>9419</maximumIndex><direction>rightToLeft</direction></interval></intervals><qualifiers><qualifier><name>created by</name><value>User</value></qualifier><qualifier><name>modified by</name><value>User</value></qualifier></qualifiers></annotation><annotation><description>ATP8</description><type>CDS</type><intervals><interval><minimumIndex>3750</minimumIndex><maximumIndex>3899</maximumIndex><direction>leftToRight</direction></interval></intervals><qualifiers><qualifier><name>created by</name><value>User</value></qualifier><qualifier><name>modified by</name><value>User</value></qualifier></qualifiers></annotation><annotation><description>Lys</description><type>tRNA</type><intervals><interval><minimumIndex>3617</minimumIndex><maximumIndex>3687</maximumIndex><direction>leftToRight</direction></interval></intervals><qualifiers><qualifier><name>created by</name><value>User</value></qualifier><qualifier><name>modified by</name><value>User</value></qualifier></qualifiers></annotation><annotation><description>Phe</description><type>tRNA</type><intervals><interval><minimumIndex>6036</minimumIndex><maximumIndex>6103</maximumIndex><direction>rightToLeft</direction></interval></intervals><qualifiers><qualifier><name>created by</name><value>User</value></qualifier><qualifier><name>modified by</name><value>User</value></qualifier></qualifiers></annotation><annotation><description>Leu</description><type>tRNA</type><intervals><interval><minimumIndex>12147</minimumIndex><maximumIndex>12214</maximumIndex><direction>rightToLeft</direction></interval></intervals><qualifiers><qualifier><name>created by</name><value>User</value></qualifier><qualifier><name>modified by</name><value>User</value></qualifier></qualifiers></annotation><annotation><description>Gln</description><type>tRNA</type><intervals><interval><minimumIndex>64</minimumIndex><maximumIndex>130</maximumIndex><direction>rightToLeft</direction></interval></intervals><qualifiers><qualifier><name>created by</name><value>User</value></qualifier><qualifier><name>modified by</name><value>User</value></qualifier></qualifiers></annotation><annotation><description>Leu</description><type>tRNA</type><intervals><interval><minimumIndex>2874</minimumIndex><maximumIndex>2940</maximumIndex><direction>leftToRight</direction></interval></intervals><qualifiers><qualifier><name>created by</name><value>User</value></qualifier><qualifier><name>modified by</name><value>User</value></qualifier></qualifiers></annotation><annotation><description>Met</description><type>tRNA</type><intervals><interval><minimumIndex>131</minimumIndex><maximumIndex>196</maximumIndex><direction>leftToRight</direction></interval></intervals><qualifiers><qualifier><name>created by</name><value>User</value></qualifier><qualifier><name>modified by</name><value>User</value></qualifier></qualifiers></annotation><annotation><description>Arg</description><type>tRNA</type><intervals><interval><minimumIndex>5788</minimumIndex><maximumIndex>5852</maximumIndex><direction>leftToRight</direction></interval></intervals><qualifiers><qualifier><name>created by</name><value>User</value></qualifier><qualifier><name>modified by</name><value>User</value></qualifier></qualifiers></annotation><annotation><description>Asn</description><type>tRNA</type><intervals><interval><minimumIndex>5850</minimumIndex><maximumIndex>5913</maximumIndex><direction>leftToRight</direction></interval></intervals><qualifiers><qualifier><name>created by</name><value>User</value></qualifier><qualifier><name>modified by</name><value>User</value></qualifier></qualifiers></annotation><annotation><description>Ser</description><type>tRNA</type><intervals><interval><minimumIndex>11151</minimumIndex><maximumIndex>11214</maximumIndex><direction>leftToRight</direction></interval></intervals><qualifiers><qualifier><name>created by</name><value>User</value></qualifier><qualifier><name>modified by</name><value>User</value></qualifier></qualifiers></annotation><annotation><description>Tyr</description><type>tRNA</type><intervals><interval><minimumIndex>1263</minimumIndex><maximumIndex>1325</maximumIndex><direction>rightToLeft</direction></interval></intervals><qualifiers><qualifier><name>created by</name><value>User</value></qualifier><qualifier><name>modified by</name><value>User</value></qualifier></qualifiers></annotation><annotation><description>Glu</description><type>tRNA</type><intervals><interval><minimumIndex>5974</minimumIndex><maximumIndex>6036</maximumIndex><direction>leftToRight</direction></interval></intervals><qualifiers><qualifier><name>created by</name><value>User</value></qualifier><qualifier><name>modified by</name><value>User</value></qualifier></qualifiers></annotation><annotation><description>Thr</description><type>tRNA</type><intervals><interval><minimumIndex>9422</minimumIndex><maximumIndex>9484</maximumIndex><direction>leftToRight</direction></interval></intervals><qualifiers><qualifier><name>created by</name><value>User</value></qualifier><qualifier><name>modified by</name><value>User</value></qualifier></qualifiers></annotation><annotation><description>Ile</description><type>tRNA</type><intervals><interval><minimumIndex>1</minimumIndex><maximumIndex>62</maximumIndex><direction>leftToRight</direction></interval></intervals><qualifiers><qualifier><name>created by</name><value>User</value></qualifier><qualifier><name>modified by</name><value>User</value></qualifier></qualifiers></annotation><annotation><description>Trp</description><type>tRNA</type><intervals><interval><minimumIndex>1152</minimumIndex><maximumIndex>1213</maximumIndex><direction>leftToRight</direction></interval></intervals><qualifiers><qualifier><name>created by</name><value>User</value></qualifier><qualifier><name>modified by</name><value>User</value></qualifier></qualifiers></annotation><annotation><description>Cys</description><type>tRNA</type><intervals><interval><minimumIndex>1201</minimumIndex><maximumIndex>1262</maximumIndex><direction>rightToLeft</direction></interval></intervals><qualifiers><qualifier><name>created by</name><value>User</value></qualifier><qualifier><name>modified by</name><value>User</value></qualifier></qualifiers></annotation><annotation><description>Asp</description><type>tRNA</type><intervals><interval><minimumIndex>3687</minimumIndex><maximumIndex>3748</maximumIndex><direction>leftToRight</direction></interval></intervals><qualifiers><qualifier><name>created by</name><value>User</value></qualifier><qualifier><name>modified by</name><value>User</value></qualifier></qualifiers></annotation><annotation><description>Ser</description><type>tRNA</type><intervals><interval><minimumIndex>5913</minimumIndex><maximumIndex>5974</maximumIndex><direction>leftToRight</direction></interval></intervals><qualifiers><qualifier><name>created by</name><value>User</value></qualifier><qualifier><name>modified by</name><value>User</value></qualifier></qualifiers></annotation><annotation><description>Pro</description><type>tRNA</type><intervals><interval><minimumIndex>9485</minimumIndex><maximumIndex>9546</maximumIndex><direction>rightToLeft</direction></interval></intervals><qualifiers><qualifier><name>created by</name><value>User</value></qualifier><qualifier><name>modified by</name><value>User</value></qualifier></qualifiers></annotation><annotation><description>Ala</description><type>tRNA</type><intervals><interval><minimumIndex>5728</minimumIndex><maximumIndex>5788</maximumIndex><direction>leftToRight</direction></interval></intervals><qualifiers><qualifier><name>created by</name><value>User</value></qualifier><qualifier><name>modified by</name><value>User</value></qualifier></qualifiers></annotation><annotation><description>His</description><type>tRNA</type><intervals><interval><minimumIndex>7774</minimumIndex><maximumIndex>7834</maximumIndex><direction>rightToLeft</direction></interval></intervals><qualifiers><qualifier><name>created by</name><value>User</value></qualifier><qualifier><name>modified by</name><value>User</value></qualifier></qualifiers></annotation><annotation><description>Gly</description><type>tRNA</type><intervals><interval><minimumIndex>5316</minimumIndex><maximumIndex>5375</maximumIndex><direction>leftToRight</direction></interval></intervals><qualifiers><qualifier><name>created by</name><value>User</value></qualifier><qualifier><name>modified by</name><value>User</value></qualifier></qualifiers></annotation><annotation><description>Val</description><type>tRNA</type><intervals><interval><minimumIndex>13395</minimumIndex><maximumIndex>13454</maximumIndex><direction>rightToLeft</direction></interval></intervals><qualifiers><qualifier><name>created by</name><value>User</value></qualifier><qualifier><name>modified by</name><value>User</value></qualifier></qualifiers></annotation></sequenceAnnotations><charSequence>AATTAGGTGCCTGATTAAAGGATTATTTTGATAGAATAAAAAATGTAAAATTACTCTAATTAACTGTAATAAAAACAATAAAGTTCTCCATTGAAATTCAAAAATTCATATGCATAAACATCATACCACAAAAAGATAAGCTAAATAAAGCTGTTAGGCTCATAACTTAAATATAGGTATATAAACCTTCTTTTTAATTAAATTAAATTCAACAACTTTATTGTTAAAAACAATAATTATTATAGGGTTAATAATTTCAATAAGATCGAGCAATTGAATTATAATCTGATCAGGGTTGGAGCTTATATTAATAGCATTTATTCCTATTATAAATTCAATGAATATTATATATTCAGAGTCAGCAATAAAATACTTCATTATACAAAGAATTAGATCAACATTACTTATAATATCTATTATAACCTCATTAACAATAATAGACAATAAAATATTAATAACTGTTGCAATATTAATTAAATTAGCTATTGCACCAATAAATATATGATTTATTTCAGCAATTGAAGGTGTAGAAGTAAATATATTAATTACAATACTAATTACAATAAAAATTATACCTATAGTAGTTATATCATACATAAACTTAAAAATAAATACAATTATTATTATTTCAATAGTAATTTCTACACTTTTAATTATTAATCAAACATCAATAAAAAAAATCATTGGACATTCATCAGTATTTAATTTTACATTAATATTAAGAGTAGTATCAATTTCTTCAATGTGAGTAAGATACCTATGTATCTATTCAATTTTAACCTGATCTATTATTAATATAATAAAAACAATTAAAATTAAATTCGTTAATCAATTAATAATTAATGAACAATCTAAACTTATTAAATTAAATTTTTGAATTTTAATATTATCATTCATAGGAATGCCTCCTCTTTTAGGATTTTTAAATAAACTAATAGTTTTCGAAATAATGTTGTTAACAAAAAATAACATACTACTATTAATTTTAATTATCACATCTATAATAATAGCATTTAAATATATACAACTATCTTATTCATCAATAATTATACTCTCAATAAAAACAAAATGAACAAGATTAATTAATAAAAAAAAACTAAAAATCATATGAATTAATATAATTAACTTAACTTCTATTATATATATAATATAAGACTTTAAGTTAATAAACTATAAACCTTCAAAGTTTAAATTATCATTTAGGTAAGTCTTAAACATTCATTAAACTTGCAATTTAATATTTTAATATAAACTATAAAACTTATTAAGAGAATTTTAATTCATAAATAAACTTACAATTTATTACTTTTTTCAGACATCTTAACAAAAATAAATAAATGAATAAATGAATATTTTCCACAAATCATAAAGATATTGGAACATTATACTTCATATTTGGTATATGATCTGGAATAACAGGAATAATACTAAGAATAATTATTCGTACTGAGTTAACTCAGCCTGGTTCATTCCTTAACAATGATCACCTCTACAATGTTATTGTAACTTCACACGCATTAATTATAATTTTCTTTATAGTTATACCAATTATAATTGGGGGGTTTGGAAATTGATTATTACCAATTATATTAGGAGCCCCCGATATAGCCTTCCCACGATTAAATAATATAAGATTTTGACTTCTACCACCTTCAATTCTTATACTAATTTCATCATCATTAATTGATTCAGGTGTAGGGACAGGTTGAACACTATACCCTCCTTTATCTTCTAATATTGCAAGATCTGGAATTAGAGTAGATATATCTATTTTCTCATTACATATAGCAGGAATCTCATCAATTTTAGGGGCACTAAATTTCATCACAACAGTAATAAATATACGAACTCCAGGAATATCTTTAGATAAAACACCATTATTTGTATGATCAGTTTTAATTACAGCTATTTTACTTCTTATTTCATTACCCGTATTAGCAGGTGCTATTACAATATTATTAACAGATCGAAATTTAAACACATCATTCTTCAACCCATCTGGTGGGGGTGATCCAATCTTATACCAACATTTATTTTGATTTTTTGGACATCCAGAAGTATATATCTTAATTCTTCCAGGGTTCGGTTTAATTTCTCATATCATTAATAAAGAAAGAGGAAAAAATGAATCATTTGGGTATTTAGGTATGGTATACGCTATACTTTCAATTGGTTTACTAGGATTTGTAGTATGAGCACACCATATATTTACAGTAGGAATAGATGTTGATACACGAGCATACTTCACATCTGCTACAATAATTATTGCTGTACCAACAGGAATTAAAGTATTTAGATGAATTGCCACAATAAACGGATCATTCAAGAAGTCTTCTATTCAAATAATATGATCATCAGGATTTGTATTTTTATTTACATTAGGAGGGTTAACAGGTATTGTACTATCTAATTCTTCAATTGATATTATTATACATGATACCTATTATGTTGTAGCTCATTTCCACTATGTATTATCCATAGGAGCAGTATTTGCTATCATAGCAGGATTTATTCATTGATTCCCCTTAATTAGAGGCTTATCAATAAACACAAAATGATTAAAAATTCAATTCTCATTAATATTTATTGGAGTAAATACAACATTTTTCCCACAACACTTCCTAGGAATAAACGGCATACCTCGACGATATTCAGACTACCCTGATATATTTATACAATGAAATATAGTATCCTCTATAGGAAGTACAACATCAATACTAAGAATTATACTTTTCTTATTTATTCTATGAGAATCATTAATAACAAAACGATTTATGTTATTTTATAATAACAATTCAACATCAATTGAATGATTACAAAAATTACCACCAAATGAACATTCCTATAATGAATTACCAATAATATCTAACTAATTTAAAGTGACAGAGATAATGTAATGAGCTTAAAATTCATAAATAAGTAAATAATACTTCTTTAAAAATTAAATGACTTAACTTAATATTTCAAGACCCATCATCCCCTATAATAGAACAACTTATTACACTACATGACCATATCATAATAATTTTAATTTTAATTACAATAATAGTAATATATATTATATATTCAACCCTTATAAATAATATAATTAATCGATTCATAATTGAAGGTCAAATAATTGAATTTATTTGAACAATTACACCAGCTATTATATTAGTTTTAATTGCTATACCCTCATTAAAAACTCTATATATAATTGAAGAATCAAATTATCCCTTATTAACAATTAAAGCAATTGGACACCAATGATATTGATCATATGAATATTCAGATTTAAATAAAATTGATATAGATTCATATATAAAACCTAATCAAGAATTATTAGATAATGAAATACGACTTCTACAGACAGATTACCAAATAATTTTACCATATAATACTCAAATTCGAATTTTAACATCATCATTAGATGTAATTCATTCATGAACAATTCAATCATTAGGAATTAAAGTTGATGCATCCCCAGGCCGAATTAACCAAGCCAATATATATATTAATAAACCAGGAATTTATTATGGACAATGTTCAGAAATCTGTGGTGCAAATCACAGATTTATACCAATTATAGTAGAAGCAATCAATATAAATACATTTATAAAATGATTAAGTAAGAATTCATTAGATAACTTAAAACAAGTAATGATCTCTTAAATCAAAATATAGTAAAGTAGTGATTACTTCTAATGAAAGTTTTAGTTTAATTAAAACAACTTTTTGTCAAAGAGTAAATATAAGGTTATAAACTTTTCATACCACAAATATCCCCATTATGATGAATAATAATACTTTTAACAACCACAATTATAATTTTATATATAATATCAATTAAATTTCACAATAAAGAAAATAAAATAATTAGAAAAACTATAAAAATAACAATAATTAACTGAAAATGATAATAAATCTATTCAGAACTTTCGACCCATCTACAGGAATAATATCAATTAATTGAATTTCTATAGTAATACCTATAATTATTATCCCTATTAAATTCTGAAATAACAGAAATAAAATAATACTAACAATAAAAAATATTAATATATTTATATTTAATGAAATTAAATCATCATTAAAACTTAAAGGATCCTCAATTATTATAATTAGATTAATAACTTATATTTTAATTACTAATATAAATGGACTTCTACCCTATATATTTACATCATCATCACATTTATCATTCTCCTTAGCAATAGCATTTCCTATATGATTATCAAGAATAATTTTTGGGTGAATTAATAAACCAAAAATAATATTAATTCATTTAATTCCAATAGGAACACCTACAATACTAATACCATTTATAGTGCTAATTGAATCGATTAGAAATTTAATTCGACCAGGATCCCTTGCCGTACGACTAAGAGCTAACATAATTGCTGGTCATTTAATTATAGCCTTATTAGGTTCTAATCATACTTATACATTATTTGTAATAATTATTCTAATAATTCTTATAACATTTGAATTAGCAGTATCAACCATTCAAGCTTATGTATTTACTACATTAATTAACCTATACTCTAGAGAAATATAAATGAATAATCACCCATTCCATTTAGTTGACCAAAGACCATGACCTTTAACAACATCAATAGGATTACTTACAATAACAACAGGATTTTCAATAATACTAACAAAAAATGAATATATATTAATAATTATAGGATTATCTATTACCTTAGCATCAGCCATACAATGATGACGAGATATTATTCGAGAATCAACTTTCCAAGGCTTACATACAAAAAAAGTAATAACAAGAATAAAGATTGGAATAATTCTATTCATTTTATCAGAAATTATATTTTTTATATCATTTTTCTGAACATTTTTCCATAGAAGATTATCTCCTGCGATTGAAATTGGAATACAATGACCACCAAAGTCTATTGAAACTTTTAATCCAATAAACATTCCACTATTAAATACTATAATCCTTTTAACATCAGGTCTATCAATTACATGAGCTCATAACACCTTACTGTTAAAAAACTGAACAGCAACAATTCAAGGAATCATAATTACAATTGCCTTAGGAATTTACTTTTCAATTATTCAAGCATTAGAATATACAGAAGCATCATTTTGTATTTCTGATTCAATTTATGGTTCAACATTCTTTCTAATTACAGGATTCCACGGAATTCACGTTATTATTGGAACTATATTCATTATAGTGACAATAAAACGAATAATAAAATTACATTTCTCATCATACCATCATATTGGATTTGAATCAGCAGCATGATACTGACATTTTGTTGACGTAGTTTGATTATTCTTATATATTTCAATCTACTGATGAGGTAGTTACTTATTTAGTATAAAAAGTATATAAAGCTTCCAACTTTAAGGTTTATTAAAAATAAGTAATAATTATAATAATTAAACATATAAGAATAGTAATTACAATTTCATTAGTTATAATAATTTTAATTAAAATCATTAGTAAAAAATCTATTATAGATATAAATAAATCATCACCATTTGAATGTGGAATAAATACAATCTCTTATAAACGACTTCCATTCTCGTCACATTTCTTTATAATTGCAGTAATCTTCCTAATCTTTGATATTGAAATTATTATAATTGCACCTACCATTATAACAATTAAAATATCATTTTATTATACATGAATATATACATCATTCATCTTTATTACAATTATTATCTTAGGTTTATATTACGAATGATTTTATGGAATAATTAAATGAACACAATAGGATTATAGTTAAAAATAACATTCAAATTGCAATTGAAAAGTACAAAATTGTTAATCTTAAACAAAGAAGTAATATATACAGTTAGTTTCGACCTAATATAAGAGATTGAGTTCTCCATGTTTAATTGAAGCCAAAAAGAGGCATCTTATTGTTAATAAGACAAATGATATATAATCCAATTAAAAGAGATATATAAAGAAATAGCTGCTAACTAATTTCTAAGCGAAATACACGTTTATCTCTTATTCTTATAGTTTAACCAAAACAATTTAATTTCAATAAATAATTAGATAAAGTCTTAAGAATTATTCCCAGCAAATTAATTACTCCTTAATACTTTCAATATTAAACTCTAAAATATAAGCTATAAGAATTAAAGTAAAAATATCAAAGAAAATACTATTAATAATAAAATAAAATTAAAACCACCTAAAAAAATTATTTGAATAAAATTAGATAAATAAGGAAAAAAATAAGTTATCCCATAAATACCATAATATTCTCCTCAAAATAAAAAGTTAGATATATCCTTACCATAAATATACAAATTCCTATAAAAATAAGGAATAAAACTATTAAGAAACCATATATAAGAATTAAAATTCAAATAACAAACTCTAAAGACAAATTTTAAATTGATAATCTCATAAATAAATCATAATCTAAAAACAATAATTAATAAAATAATTAATTTAATATATAAAGGAAAATATACAAAAACCAAATCAAATCCAACTAATCAATTAAATATACAACCAAATAAAATTCTAAATACAGATAACAAAAAAACTCTTAGCTTCATATAATCAAAAGAATCACTAATAAAATTTAAAACAAAAAAACCTGAACCTAAAATTATTCTATAATAAAATAAACGAAAACTATAAAAAAGAGTCAAACACAAAGAAAAATACATAAACATACATATAAAAATATCTAAGCCAGAATTTAATGAATAATCAATCAAGAAATCCTTGGAATAAAACCCAGATAAAAAGGGAATACCACATAATCTTAATCAAGAAATATTAAAACAAGAAGAAGTTAAAGGATATAATTTACATATACAACCTAACATACGAATATCTTGAACATCCCCTATATAATAAATAAAAATACCTGAACACAGAAACAATAAAGACTTAAAAACAGCATGTCTTAATAAATGAAAATATCTAAATTCAACTAATCCTATAAACAAAGAAAACATTATTAAACCTAATTGACTTAAAGTTGAATAAGCTACAACCTTCCTTAAATCAAATTCAAATAAACCACAAAACGAAGACATAATTACAGTTAACAAACTAATAAATATAAAGAAATAATTTATATAAAAAAAAAAATTAAAAAAACGAATTATTAAATATACCCCAGCAGTTACTAAAGTTGAAGAGTGAACTAATGCAGATACAGGAGTTGGAGCAGCTATAGCTGCAGGTAACCAACAAGAAAAAGGAATCTGGGCACTCCTAGTAAAAGATGAAATAAAAATTAAATAAAAAACTGAAGTTCTATAAATAAAATTATTAAAAATAAAATGTCAACCACCATAAGAAACTAATCACCCAATACAAATTAAAATACCAATATCCCCTAAACGATTAGTTAAACAAGTAATTATACCAGATAAATATCTCCTTATAGAGTTATAATATACAACTAAACAAAAAGAAACTAAACCTAATCCATCTCACCCTAATATAATACTAATTAAATTTGGTCTTACAATTAACAAAAACATTCTTAAAATAAATAAAATAATTAAATATAAAAACCGGATAGAAGAATATCTTGATACACCTATATATTGTAATCTATACAAAACTACTATACAAGAAATAACCATAATTAAACAAGAAAAAAACATTGAGATTCAATCTACTAAAATTAAATATACAAATTCAACTCTTCCTAAACCAAAAATCCTATACTCCAATATAACAGTGCAGTCATTCATTAGAAAATAAAGACCTAAAAAAAAAAAAAAAAAAAAAAAGGAAAGAAAACTTAATCAAAATAAATAAACCTTATAATTTATAATGATTCAAGGTAGAAAACTTCCTAAAGACCACAACTTTATATTTTATATAAACTACTTAAACTAAAATAAATCAATTAATAAAATAAAACATACGAGCATAAACACATGAACGAAACTAACCAAATACTCTCGAGTCTCACCACTACTAAAACTAAATATATATATATATATACCATGTTGTCTATAAAGATATAAGTATATACAAAAGCATGAACCCAGAAAAGAAATTAAAATAAAGTAAATAAAACTTCACCCTCAATATTGAATTATTCTAGACAAAATAAGAATTTCCCCAATAAAATTAAGACTAGGGGGACAACTTATATTAAAAGAACATAACAAAAACCAAAATATAGTTACTCTAGGTATATATAAGATTATACCTTTAATTATAAAGAAACTACGTCTATTAATACGAGAATAAAAAATATTAGCCAAACAAAATAACCCAGAAGAACAAATTCCATGCCCAATTATTAAGATATATGAACCAACTAACCCAAATAGACTTATACTTATTATACCTAATAAACATAAACCTATATGAGAGACAGAAGAATAAGCAACTATTATTTTTATATCCCCTTGAATAAAACAAATTAAACTTACCAATAATGACCCTCAAATCACAAATGAATAAACAATATAAGAATTTAAATTAAAACCTAATTCAAAAATAAATATAAAACGAATAATACCATAACCCCCTAATTTTAGTATTAAACCAGCCAAGATTATAGAACCGGCTACTGATGCTTGAACGTGTGCCTTAGGTAATCAAAAATGAAAAATAAACATTGGAGCCTTAACTAAAAATGAGAATATAAAAATAAAGTAAATTAAAAATCTATCACTTAAACTACTTAAATAGTCAAAAAAAAAAGAAAAAGAAAATCCATACAAATATAAAATTAACAGGAAAAAAGGTAAAGAAGAAAAAATTGTATAAAATAATAAATAAAACCCAGAAATTAAACGTTCAGGTTGATATCCTCAGCCTAATAATATAATAATTATAAAAATCAATCTCAATTCAAAAAAGATATACATAAAAAATAAATTTAAAGAAAAAAAAAACATAACAATTATTAAAGACAAAAACAAACTAACTATTAAAAAAAACACACTATCAGCTTCAAATTTAATTAAGTTTCTTCTTATAATTATTAAATTAAAAATAATGATACACAATATAACTAACCCAAATGAAACGAAATCCAACCCAAAATCATAAAAAATATATCTAAAGCTTATTCTTAAATTTAACTTTACTAATAAAATTATAAATACTATAGAAAATATAAACTGATATAAATATCAACAATTAAATATAAAAATATTTAGGATCAAAGTAATTATATATAAAAGAACTATCATTTAAATATTATATTTAAATAATCATTTCCATGATTTCGAATCATTGTAACTAAAATTGTTAAACCTAAAACACTCTCACAAACATAAAATATCATTATAAATAAATAATAATAAAAAATAAATCTGTATAACAAATTCAAGACAATAATAATTAATAAAGACAAAACAACAAACTCTAAAAGCATTAAAGATAATAAAACATGTTTACGTATATAAATTAAAGAAAATAAACTTATAAAATATAAATAAATAATAAAATATAAAATCATAAGTTTTAATAATTTAAGAAAAATTTTAATCTTGTAAATTAAATTTAAGCTAAGCTTTTAAAACATCAGTAAGACTAAAAATATCTTAAGCCTCCAAAACCTAAATTTTATATTAAACTACTCACTGAAATAAAAATAATTATTAAATTTATAATCATATTAGTATCATTAACCCCTTTAATAATAAATCCAGTACAAATAGGAATAATTCTATTAATTCAAACTATACTAACAACAATATTTATTAACAAAATTTTACCATCTTCATGATTTAGATTAATTACATTCATTATAATAATTGGAGGATTGTTAATTCTATTTAATTATATAAGAAGAATTGCATCAAATGAAAAAGTTAAATTAAAAATTAATATGACATTCATATTTATAATAATATTTATACCCTTAGATGAGATATTCCTAAGACAAGTAAACTTTATAGATAATTCAATAATTAGAATTGAAACCATGTCCTTATCAAAAATATTTAATACTAAAACATTATATATTTCAATATTTATAATTTTATACCTACTATTAGCAATAATCATAGTATCAAAAATAATTAAAACTCATAAAGGACCTCTACGATCAAAGTATGAATAAATCTATTCGAAGGATACCTATAATCAATACATTAAATAATATACTAATTGATTTACCAGCTCCTTCAAATATTTCATTATGATGAAATTTTGGGTCAATATTAGGAATATGCTTAACTATACAATTAATTTCAGGAATCATTTTATCTATACATTATTCACCAAATACTTCAATAGCATTTGATTCAATTAGACATATTATACGAAATGTAAACTACGGCTGAATTATACGAACTATCCATTCCAATGGAGCATCCTTATTCTTTATTTGTATATACATACATACAGGACGGGGGATATATTATGGTTCATACAAATTATTATACACATGAATTTTAGGGGTACTATTAATACTATTAACTATAATGACTGCCTTCTTAGGATATGTCTTACCCTGAGGGCAAATATCCTTCTGGGGCGCAACAGTAATTACAAATTTAATATCTGCAATTCCTTATATTGGTAATAATATAGTAATATGAATTTGAGGAGGTTTCGCTGTTGATAATGCAACTTTATCACGATTTTTTAGTCTTCATTTTACTATACCATTCATTATTTCTATAATAGTAATTATTCATTTAGCATTTTTACATCAAACAGGGTCAACAAACCCTATAGGTATTAATTCAAATATTGATAAGATTCCATTTCATCCTTTTTTCTCCATTAAAGATATTATAGGAATTATTATAATAATAACATTCATATTAATATTAAATTTTTATAAACCATATATGCTTATAGACCCTGATAACTTTAATCCTGCAAACCCTATAATTACACCAATTCACATCCAACCAGAATGATATTTCTTATTTGCTTATGCAATTTTACGATCAATTCCGAATAAACTTGGGGGTGTAGTAGCATTAATAATATCAATCTTAATACTCTTATTTATCCCAATGTCAACAAAATCAAAATTTAAAGGAATAAATTTTTACCCAATAAGTCAAATACTATTTTGAATATTCATTATAACAGTATTAATATTAACCTGAATTGGAATAAAACCAGTAGAAATACCTTATACAATAATTGGATTAATATTAACTATCTTATATTTCATATACTTCATCTTTAATCCTCTGCTATTAATATTATGGGATAAATTAATTTATTAAGTTAATTAGCTTATATAAAGCATGTATTTTGAAAATACAAGTAAGATTTAAATTTATTAACTTAACAAAAAAAAATGATAAATAATAATTAATTTTATAAAAATAAGAAAGTAGAAATAATTTAAAGATAAAGGTAAATAACACTTTCAAGCTATATATATAAGTTTATCATAGCGATACCGAGGAATAGAAGATCGTACTCAAATAAATAAAAAACACATAAAAATAACCTTTATATAAAAAAATAAAGAAAAAAAATTTCCACCTAAATATACTAAACAAGTAATTAAACAAATAAAGATAATACTAGAATATTCAGAAATAAATAAGAAAGCAAATAAACCACCCCCGTATTCAATATTAAACCCAGAAACTAACTCTCTCTCCCCCTCAGAAAAATCATAAGGAGAACGATTAGTCTCAGCTAGACAACAAGAAAATCAACAAAAAAATACAGGAAAAGAAATAAATAAAAACCAAATACCATTCTGACATAGAAACAAATTTATAAATCTATAACTATCACATAAAATAAAATAAATAATTAAAAAAAAAGATAAAGAAACCTCATAAGAAATAGCTTGGGAAATTCCTCGTATTCTTCCAATTATTGAATATACACTATTTGAAGATCACCCACAAATAATCATAAAATAAACCCCAATACCACAAAAACATAAAAAAAATATTAAACCATAATTAAATTCAATAAAATTATAATAAATAGGTAATAAAACTCAACAAACTAAAGAATAAATTAAACCTAATATAGGACAAATAATATAAATTAAAAAGTTTCTATTTATAGGTAATAAATCCTCCTTTATAAACAATTTCATACCATCTGAAAAAGGTTGGAAAAGACCTAAATAACCAACTTTATTAGGACCTTTACGCAACTGTATATAACTTAAAACCTTACGCTCAATTAAAGTAAAAAATCCTACTGAAATAAATACTATAAATAAAATAATTAAACAGACTAAATATAAAATTATTAGATGTAACAATTTATTACCTAATTAAATTCTAAATTTAATACATTTTCCTCTGTCAATCTAACAAAAAATATAATAAAAACTATTAATTATGGTCCTTTCGTACTAACAATTAAAATAAATTTTAAGATAGAAACCAACCTGGCTTACACCGGTTTGAACTCAAATCATGTAAGATTTTAAAAGTCGAACAGACTTACTTTTAAAGCTTCTACACCCTAATTATATCTTAATTCAACATCGAGGTCGCAAACTCCAATTTAAATATGAACTTTCTATTAAAATTACGCTGTTATCCCTAAGGTAATTTATCTTATAATCTTATAAAGGATCCTAATAACATAAATTAATGAATTAAGAAAAAAAAGTTTTATTTATTAATCACCCCAATTAAAAATTTAAATTAAATAAATAAATTTAACCTAAAAAAAATACAATCAATTTATATTTTAAATTCTATAGGGTCTTATCGTCCCTAAAACACAATTTAGCCTTTTAACCAAAAAATAAAATTTTAATATTAAAACTAATAAAGATAATTTCTCATTTATCCTTTCATTCAAGTTTCCAATTAAAAAACTAATTATTATGCTACCTTTGTACAGTCAATATACTGCAGCCATTTAAATAAAATTAATCATTGGGCAGAAATTACCTTATATAAAATACATAAAGAAATGTTTTTGATAAACAGTTGAAAATTATATATGCTGAATTCATAAAACTTAAATTAAAAATTATACTTATTAAATCAATATTAAAAAATATAAAAATTATATAAAAAAGTTAAATAAAAAATTAAATCAAATAAAATCACATAAAAACAAAATAATCTATTAAGAACTAAATTAAAGATTCTATTAATAATAAAAATATAAACAAAAAAAATTATAATTTTAAATTAAGATTATCCCTAATAAATTTAGAATTCTTATATATAAATAAATTTAAAAAGAAGACTATAATTAAATTAAATTTTTAACAACCAGATATATAAAAGAACGTTAACATTTAACTACAATAATTAAATTAGATAAGATTATAAAACAACTTAATCTATATAAAATTAAATATCTAATATTCGGGATTAAAAAATAAATTAATAAATAAATTCACCCTGATACAAAAGGTAATATAAATTCAACCTTTAAATTAAAAATTAACCTTAACAGTTAATTAAAATATAAATCTATTAGACTACTAAGAAAAAATTATACAAAAAAAAATAGTGTTAAATAAACTATTCAGAAAGGAAAAATCTTCTTACAAATGTAAATAGTAAACTTTAAATAAGCTACAATCTGAATAATCTAACCTCACTTTCCAGTAAAATTACTTTGTTACGACTTATCCATTAAAATTGGAGTGACGGGCAATATGTACATGACTTATAGCTTAATTCAAATTAAATAATTAAATAAAGTTACTATCAAATCCTATTTCAAAATATAATTAAATATAATGATCCAATAAAAGTTATAATTAAAGTAATCCATTTAATCTTAAATAAAACTGCACCTTGACCTAATATAAATTAAATAATTAAAATAAAAAATTCCTTTAAGATTATTCATTATAGCGATATACAAATTAAATTTTAGTAGAAACTAACGTGGTTTATCAATTAATAAACAGATTCCCCTGAAAAGATTAGTCACCGCCAAATTCTTTGAGTTTTATAGAATATACCTATTAATATTCATAATTAATCTAAACAAAAAATAAAAGGGTATCTAATCCTAATCTACAATTAATATTTATAAAAATATAAATAAGATTTAAATTAAATATATAAATTCCACCTAAATATATTTTAAATAAAATCAATGCCTAAAAATTAAATTAAATAAAAAAAATAATTTTAACTAAGTCTGTATAACCGCGAATGCTGGCACAAAATTAATCTAGCTTACAATAAATATCTGAGTATCAACAAAAATAAGTTTCAATATTATTTACTGTTAAAATTAATATTATTAATATTACATATAATTAATTTATTAGTAGGTACTATATAGTTACATTAATAAGTTATTCTAATTAAACATTTGGTGATGCATATATGATAGCTATAATAAATATCTTATCTATAAGTAACATATTAATTCTCATAGGTATTAGTAGGTACTATATAGTTACATTAATAAGTTATTCTAATTAAACATTTGGTGATGCATATATGATAGCTATAATAAATATCTTATCTATAAGTAACATATTAATTCTCATAGGTATTAGTAGGTACTATATAGTTACATTAATAAGTTATTCTAATTAAACACTTGATGATGTATATATGATCATTAGTAATAAATATTTTATCTATAATTAGATTATTAGTATATAAAATAGTTTAATTTAAATTAATTATTTTATCATAGAATATTAGTCAATTAGTGACTGTTAAACTATCTATAGAGATAATTCAATCATATATTATAACAACTTTAATTTTAATTTAATACTTATGAAGTTAAGTTTGATTTTAGTTTAACTAACGATTATTAATAAATTCTAATACGATTGACTTTTAATAATATAATTAAATTCAAATCTAACTTGACATCAATAATTATACTATTATTTCAATCTTCTTTCTTCACTTTTTTCCGTTAGGAAGAAAGAAGATTGATTTTACTATAATTCATATTCGACAGTGATGAATATAAATTCATTATATTTAACTTAAAAATTACATTATTTAAATTATTGACACATTATTCAAAATAATATTTAATTTACTTTAAATAATTATACACTAACATATTTTATTAAAACTATAATTTTATTTTAGATAAAATATTTATAATATTAGTTTATATTTTAATTTATTCTTGATTAGATATTTATTATATATATAAATAATTATAATAAAAATTTTTACTTTATTTTTAAAGCGAATAATTTTTATTTATATTTTAAATATATAGAAAATATATTTTTAACTCTGAAAATTTAGGATAGTTTATACATTCTTCACAAAGATGAACTATATTTTAACATTTTATTTTTAAATA</charSequence><tracks><track annotationCount="5"><name>Identical Repeats (20bp+)</name><annotations><annotation><description>Repeat 1</description><type>repeat_region</type><intervals><interval><minimumIndex>14148</minimumIndex><maximumIndex>14313</maximumIndex><direction>leftToRight</direction></interval></intervals><qualifiers><qualifier><name>Identical Bases</name><value>166</value></qualifier><qualifier><name>Mismatched Bases</name><value>0</value></qualifier><qualifier><name>Frequency</name><value>2</value></qualifier><qualifier><name>Percent Identical</name><value>100%</value></qualifier><qualifier><name>annotation group</name><value>Repeat 1</value></qualifier><qualifier><name>All Locations</name><value>14,148+; 14,265+</value></qualifier></qualifiers></annotation><annotation><description>Repeat 1</description><type>repeat_region</type><intervals><interval><minimumIndex>14265</minimumIndex><maximumIndex>14430</maximumIndex><direction>leftToRight</direction></interval></intervals><qualifiers><qualifier><name>Identical Bases</name><value>166</value></qualifier><qualifier><name>Mismatched Bases</name><value>0</value></qualifier><qualifier><name>Frequency</name><value>2</value></qualifier><qualifier><name>Percent Identical</name><value>100%</value></qualifier><qualifier><name>annotation group</name><value>Repeat 1</value></qualifier><qualifier><name>All Locations</name><value>14,148+; 14,265+</value></qualifier></qualifiers></annotation><annotation><description>Repeat 2</description><type>repeat_region</type><intervals><interval><minimumIndex>14148</minimumIndex><maximumIndex>14196</maximumIndex><direction>leftToRight</direction></interval></intervals><qualifiers><qualifier><name>Identical Bases</name><value>49</value></qualifier><qualifier><name>Mismatched Bases</name><value>0</value></qualifier><qualifier><name>Frequency</name><value>3</value></qualifier><qualifier><name>Percent Identical</name><value>100%</value></qualifier><qualifier><name>annotation group</name><value>Repeat 2</value></qualifier><qualifier><name>All Locations</name><value>14,148+; 14,265+; 14,382+</value></qualifier></qualifiers></annotation><annotation><description>Repeat 2</description><type>repeat_region</type><intervals><interval><minimumIndex>14265</minimumIndex><maximumIndex>14313</maximumIndex><direction>leftToRight</direction></interval></intervals><qualifiers><qualifier><name>Identical Bases</name><value>49</value></qualifier><qualifier><name>Mismatched Bases</name><value>0</value></qualifier><qualifier><name>Frequency</name><value>3</value></qualifier><qualifier><name>Percent Identical</name><value>100%</value></qualifier><qualifier><name>annotation group</name><value>Repeat 2</value></qualifier><qualifier><name>All Locations</name><value>14,148+; 14,265+; 14,382+</value></qualifier></qualifiers></annotation><annotation><description>Repeat 2</description><type>repeat_region</type><intervals><interval><minimumIndex>14382</minimumIndex><maximumIndex>14430</maximumIndex><direction>leftToRight</direction></interval></intervals><qualifiers><qualifier><name>Identical Bases</name><value>49</value></qualifier><qualifier><name>Mismatched Bases</name><value>0</value></qualifier><qualifier><name>Frequency</name><value>3</value></qualifier><qualifier><name>Percent Identical</name><value>100%</value></qualifier><qualifier><name>annotation group</name><value>Repeat 2</value></qualifier><qualifier><name>All Locations</name><value>14,148+; 14,265+; 14,382+</value></qualifier></qualifiers></annotation></annotations><annotationTypeFrequencies><frequency count="5"><type>repeat_region</type></frequency></annotationTypeFrequencies><coloringQualifier>Frequency</coloringQualifier><coloringQualifierColorsMap><colorMap name="Frequency"><entry color="-176" score="2.0" /><entry color="-44976" score="4.0" /><entry color="-1599990" score="3.0" /></colorMap></coloringQualifierColorsMap></track></tracks></XMLSerialisableRootElement></originalElement><additionalXml perUser="true" /><additionalXml perUser="false"><sequenceViewOptions geneiousVersion="9.1.8" additionalXmlKey="sequenceViewOptions"><SequenceViewerState numberOfReferenceSequenceFloatingTracksBelow="0"><zoom isMinimumZoom="true">0.00174732506275177</zoom><SequenceViewerSelectionState><selectedRegions><element class="com.biomatters.plugins.sequenceviewer.selection.SelectedRegion"><SelectedRegion><residues><XMLSerialisableRootElement><from>3458</from><to>3458</to></XMLSerialisableRootElement></residues><sequences><XMLSerialisableRootElement><from>0</from><to>1</to></XMLSerialisableRootElement></sequences></SelectedRegion></element></selectedRegions></SequenceViewerSelectionState><SequenceViewerLocation><sequenceNumber>0</sequenceNumber><residueNumber>7630</residueNumber><xOffset>1</xOffset><yOffset>31</yOffset></SequenceViewerLocation><trackStates><Sequence sequenceNumber="0"><TrackProperties visible="true"><trackId>Identical Repeats (20bp+)</trackId></TrackProperties></Sequence></trackStates></SequenceViewerState><translation><option name="frame">SelectionOrAnnotation</option><option name="relativeTo">sequence</option></translation><liveAnnotators><option name="com.biomatters.plugins.featureFinder.FeatureFinder_NUCLEOTIDEOn">false</option><option name="ORF_Annotation_GeneratorOn">false</option></liveAnnotators><restrictionSites><option name="com.biomatters.plugins.restrictionAnalysis.RestrictionSiteAnnotationGeneratorOn">false</option><childOption name="com.biomatters.plugins.restrictionAnalysis.RestrictionSiteAnnotationGenerator"><childOption name="com.biomatters.plugins.restrictionAnalysis.RestrictionSiteAnnotationGenerator"><option name="excluded">(1, 15166)</option><option name="grabExcludeRangeOption">[1,15166)</option></childOption></childOption></restrictionSites></sequenceViewOptions><DocumentHistory geneiousVersion="9.1.8" additionalXmlKey="DocumentHistory"><entryFields><DocumentHistoryEntryField class="com.biomatters.geneious.publicapi.documents.DocumentHistoryEntryFieldImplementation"><com.biomatters.date fieldName="Saved"><![CDATA[1552189304381]]></com.biomatters.date></DocumentHistoryEntryField><DocumentHistoryEntryField class="com.biomatters.geneious.publicapi.documents.DocumentHistoryEntryFieldImplementation"><com.biomatters.user fieldName="User"><![CDATA[Administrator]]></com.biomatters.user></DocumentHistoryEntryField><DocumentHistoryEntryField class="com.biomatters.geneious.publicapi.documents.DocumentHistoryEntryFieldImplementation"><com.biomatters.geneiousVersion fieldName="Geneious Version"><![CDATA[9.1.8]]></com.biomatters.geneiousVersion></DocumentHistoryEntryField><DocumentHistoryEntryField class="com.biomatters.geneious.publicapi.documents.DocumentHistoryEntryFieldImplementation"><com.biomatters.autogeneratedEntry fieldName=""></com.biomatters.autogeneratedEntry></DocumentHistoryEntryField></entryFields><entryFields><DocumentHistoryEntryField class="com.biomatters.geneious.publicapi.documents.DocumentHistoryEntryFieldImplementation"><com.biomatters.date fieldName="Saved"><![CDATA[1552197962240]]></com.biomatters.date></DocumentHistoryEntryField><DocumentHistoryEntryField class="com.biomatters.geneious.publicapi.documents.DocumentHistoryEntryFieldImplementation"><com.biomatters.user fieldName="User"><![CDATA[Administrator]]></com.biomatters.user></DocumentHistoryEntryField><DocumentHistoryEntryField class="com.biomatters.geneious.publicapi.documents.DocumentHistoryEntryFieldImplementation"><com.biomatters.geneiousVersion fieldName="Geneious Version"><![CDATA[9.1.8]]></com.biomatters.geneiousVersion></DocumentHistoryEntryField><DocumentHistoryEntryField class="com.biomatters.geneious.publicapi.documents.DocumentHistoryEntryFieldImplementation"><com.biomatters.autogeneratedEntry fieldName=""></com.biomatters.autogeneratedEntry></DocumentHistoryEntryField></entryFields><entryFields><DocumentHistoryEntryField class="com.biomatters.geneious.publicapi.documents.DocumentHistoryEntryFieldImplementation"><com.biomatters.date fieldName="Saved"><![CDATA[1552273509737]]></com.biomatters.date></DocumentHistoryEntryField><DocumentHistoryEntryField class="com.biomatters.geneious.publicapi.documents.DocumentHistoryEntryFieldImplementation"><com.biomatters.user fieldName="User"><![CDATA[Administrator]]></com.biomatters.user></DocumentHistoryEntryField><DocumentHistoryEntryField class="com.biomatters.geneious.publicapi.documents.DocumentHistoryEntryFieldImplementation"><com.biomatters.geneiousVersion fieldName="Geneious Version"><![CDATA[9.1.8]]></com.biomatters.geneiousVersion></DocumentHistoryEntryField><DocumentHistoryEntryField class="com.biomatters.geneious.publicapi.documents.DocumentHistoryEntryFieldImplementation"><com.biomatters.autogeneratedEntry fieldName=""></com.biomatters.autogeneratedEntry></DocumentHistoryEntryField></entryFields><entryFields><DocumentHistoryEntryField class="com.biomatters.geneious.publicapi.documents.DocumentHistoryEntryFieldImplementation"><com.biomatters.date fieldName="Saved"><![CDATA[1552540326000]]></com.biomatters.date></DocumentHistoryEntryField><DocumentHistoryEntryField class="com.biomatters.geneious.publicapi.documents.DocumentHistoryEntryFieldImplementation"><com.biomatters.user fieldName="User"><![CDATA[Administrator]]></com.biomatters.user></DocumentHistoryEntryField><DocumentHistoryEntryField class="com.biomatters.geneious.publicapi.documents.DocumentHistoryEntryFieldImplementation"><com.biomatters.geneiousVersion fieldName="Geneious Version"><![CDATA[9.1.8]]></com.biomatters.geneiousVersion></DocumentHistoryEntryField><DocumentHistoryEntryField class="com.biomatters.geneious.publicapi.documents.DocumentHistoryEntryFieldImplementation"><com.biomatters.autogeneratedEntry fieldName=""></com.biomatters.autogeneratedEntry></DocumentHistoryEntryField></entryFields><entryFields><DocumentHistoryEntryField class="com.biomatters.geneious.publicapi.documents.DocumentHistoryEntryFieldImplementation"><com.biomatters.date fieldName="Saved"><![CDATA[1553086614218]]></com.biomatters.date></DocumentHistoryEntryField><DocumentHistoryEntryField class="com.biomatters.geneious.publicapi.documents.DocumentHistoryEntryFieldImplementation"><com.biomatters.user fieldName="User"><![CDATA[Administrator]]></com.biomatters.user></DocumentHistoryEntryField><DocumentHistoryEntryField class="com.biomatters.geneious.publicapi.documents.DocumentHistoryEntryFieldImplementation"><com.biomatters.geneiousVersion fieldName="Geneious Version"><![CDATA[9.1.8]]></com.biomatters.geneiousVersion></DocumentHistoryEntryField><DocumentHistoryEntryField class="com.biomatters.geneious.publicapi.documents.DocumentHistoryEntryFieldImplementation"><com.biomatters.autogeneratedEntry fieldName=""></com.biomatters.autogeneratedEntry></DocumentHistoryEntryField></entryFields><entryFields><DocumentHistoryEntryField class="com.biomatters.geneious.publicapi.documents.DocumentHistoryEntryFieldImplementation"><com.biomatters.date fieldName="Saved"><![CDATA[1553086829580]]></com.biomatters.date></DocumentHistoryEntryField><DocumentHistoryEntryField class="com.biomatters.geneious.publicapi.documents.DocumentHistoryEntryFieldImplementation"><com.biomatters.user fieldName="User"><![CDATA[Administrator]]></com.biomatters.user></DocumentHistoryEntryField><DocumentHistoryEntryField class="com.biomatters.geneious.publicapi.documents.DocumentHistoryEntryFieldImplementation"><com.biomatters.geneiousVersion fieldName="Geneious Version"><![CDATA[9.1.8]]></com.biomatters.geneiousVersion></DocumentHistoryEntryField><DocumentHistoryEntryField class="com.biomatters.geneious.publicapi.documents.DocumentHistoryEntryFieldImplementation"><com.biomatters.autogeneratedEntry fieldName=""></com.biomatters.autogeneratedEntry></DocumentHistoryEntryField></entryFields><entryFields><DocumentHistoryEntryField class="com.biomatters.geneious.publicapi.documents.DocumentHistoryEntryFieldImplementation"><com.biomatters.date fieldName="Saved"><![CDATA[1553086829591]]></com.biomatters.date></DocumentHistoryEntryField><DocumentHistoryEntryField class="com.biomatters.geneious.publicapi.documents.DocumentHistoryEntryFieldImplementation"><com.biomatters.user fieldName="User"><![CDATA[Administrator]]></com.biomatters.user></DocumentHistoryEntryField><DocumentHistoryEntryField class="com.biomatters.geneious.publicapi.documents.DocumentHistoryEntryFieldImplementation"><com.biomatters.geneiousVersion fieldName="Geneious Version"><![CDATA[9.1.8]]></com.biomatters.geneiousVersion></DocumentHistoryEntryField><DocumentHistoryEntryField class="com.biomatters.geneious.publicapi.documents.DocumentHistoryEntryFieldImplementation"><com.biomatters.autogeneratedEntry fieldName=""></com.biomatters.autogeneratedEntry></DocumentHistoryEntryField></entryFields><entryFields><DocumentHistoryEntryField class="com.biomatters.geneious.publicapi.documents.DocumentHistoryEntryFieldImplementation"><com.biomatters.date fieldName="Saved"><![CDATA[1553137304924]]></com.biomatters.date></DocumentHistoryEntryField><DocumentHistoryEntryField class="com.biomatters.geneious.publicapi.documents.DocumentHistoryEntryFieldImplementation"><com.biomatters.user fieldName="User"><![CDATA[Administrator]]></com.biomatters.user></DocumentHistoryEntryField><DocumentHistoryEntryField class="com.biomatters.geneious.publicapi.documents.DocumentHistoryEntryFieldImplementation"><com.biomatters.geneiousVersion fieldName="Geneious Version"><![CDATA[9.1.8]]></com.biomatters.geneiousVersion></DocumentHistoryEntryField><DocumentHistoryEntryField class="com.biomatters.geneious.publicapi.documents.DocumentHistoryEntryFieldImplementation"><com.biomatters.autogeneratedEntry fieldName=""></com.biomatters.autogeneratedEntry></DocumentHistoryEntryField></entryFields><entryFields><DocumentHistoryEntryField class="com.biomatters.geneious.publicapi.documents.DocumentHistoryEntryFieldImplementation"><com.biomatters.date fieldName="Saved"><![CDATA[1553137304980]]></com.biomatters.date></DocumentHistoryEntryField><DocumentHistoryEntryField class="com.biomatters.geneious.publicapi.documents.DocumentHistoryEntryFieldImplementation"><com.biomatters.user fieldName="User"><![CDATA[Administrator]]></com.biomatters.user></DocumentHistoryEntryField><DocumentHistoryEntryField class="com.biomatters.geneious.publicapi.documents.DocumentHistoryEntryFieldImplementation"><com.biomatters.geneiousVersion fieldName="Geneious Version"><![CDATA[9.1.8]]></com.biomatters.geneiousVersion></DocumentHistoryEntryField><DocumentHistoryEntryField class="com.biomatters.geneious.publicapi.documents.DocumentHistoryEntryFieldImplementation"><com.biomatters.autogeneratedEntry fieldName=""></com.biomatters.autogeneratedEntry></DocumentHistoryEntryField></entryFields><entryFields><DocumentHistoryEntryField class="com.biomatters.geneious.publicapi.documents.DocumentHistoryEntryFieldImplementation"><com.biomatters.date fieldName="Saved"><![CDATA[1553501894222]]></com.biomatters.date></DocumentHistoryEntryField><DocumentHistoryEntryField class="com.biomatters.geneious.publicapi.documents.DocumentHistoryEntryFieldImplementation"><com.biomatters.user fieldName="User"><![CDATA[Administrator]]></com.biomatters.user></DocumentHistoryEntryField><DocumentHistoryEntryField class="com.biomatters.geneious.publicapi.documents.DocumentHistoryEntryFieldImplementation"><com.biomatters.geneiousVersion fieldName="Geneious Version"><![CDATA[9.1.8]]></com.biomatters.geneiousVersion></DocumentHistoryEntryField><DocumentHistoryEntryField class="com.biomatters.geneious.publicapi.documents.DocumentHistoryEntryFieldImplementation"><com.biomatters.autogeneratedEntry fieldName=""></com.biomatters.autogeneratedEntry></DocumentHistoryEntryField></entryFields><entryFields><DocumentHistoryEntryField class="com.biomatters.geneious.publicapi.documents.DocumentHistoryEntryFieldImplementation"><com.biomatters.date fieldName="Saved"><![CDATA[1553501894349]]></com.biomatters.date></DocumentHistoryEntryField><DocumentHistoryEntryField class="com.biomatters.geneious.publicapi.documents.DocumentHistoryEntryFieldImplementation"><com.biomatters.user fieldName="User"><![CDATA[Administrator]]></com.biomatters.user></DocumentHistoryEntryField><DocumentHistoryEntryField class="com.biomatters.geneious.publicapi.documents.DocumentHistoryEntryFieldImplementation"><com.biomatters.geneiousVersion fieldName="Geneious Version"><![CDATA[9.1.8]]></com.biomatters.geneiousVersion></DocumentHistoryEntryField><DocumentHistoryEntryField class="com.biomatters.geneious.publicapi.documents.DocumentHistoryEntryFieldImplementation"><com.biomatters.autogeneratedEntry fieldName=""></com.biomatters.autogeneratedEntry></DocumentHistoryEntryField></entryFields><entryFields><DocumentHistoryEntryField class="com.biomatters.geneious.publicapi.documents.DocumentHistoryEntryFieldImplementation"><com.biomatters.date fieldName="Saved"><![CDATA[1553733379132]]></com.biomatters.date></DocumentHistoryEntryField><DocumentHistoryEntryField class="com.biomatters.geneious.publicapi.documents.DocumentHistoryEntryFieldImplementation"><com.biomatters.user fieldName="User"><![CDATA[Administrator]]></com.biomatters.user></DocumentHistoryEntryField><DocumentHistoryEntryField class="com.biomatters.geneious.publicapi.documents.DocumentHistoryEntryFieldImplementation"><com.biomatters.geneiousVersion fieldName="Geneious Version"><![CDATA[9.1.8]]></com.biomatters.geneiousVersion></DocumentHistoryEntryField><DocumentHistoryEntryField class="com.biomatters.geneious.publicapi.documents.DocumentHistoryEntryFieldImplementation"><com.biomatters.autogeneratedEntry fieldName=""></com.biomatters.autogeneratedEntry></DocumentHistoryEntryField></entryFields><entryFields><DocumentHistoryEntryField class="com.biomatters.geneious.publicapi.documents.DocumentHistoryEntryFieldImplementation"><com.biomatters.date fieldName="Saved"><![CDATA[1553733379194]]></com.biomatters.date></DocumentHistoryEntryField><DocumentHistoryEntryField class="com.biomatters.geneious.publicapi.documents.DocumentHistoryEntryFieldImplementation"><com.biomatters.user fieldName="User"><![CDATA[Administrator]]></com.biomatters.user></DocumentHistoryEntryField><DocumentHistoryEntryField class="com.biomatters.geneious.publicapi.documents.DocumentHistoryEntryFieldImplementation"><com.biomatters.geneiousVersion fieldName="Geneious Version"><![CDATA[9.1.8]]></com.biomatters.geneiousVersion></DocumentHistoryEntryField><DocumentHistoryEntryField class="com.biomatters.geneious.publicapi.documents.DocumentHistoryEntryFieldImplementation"><com.biomatters.autogeneratedEntry fieldName=""></com.biomatters.autogeneratedEntry></DocumentHistoryEntryField></entryFields><entryFields><DocumentHistoryEntryField class="com.biomatters.geneious.publicapi.documents.DocumentHistoryEntryFieldImplementation"><com.biomatters.date fieldName="Saved"><![CDATA[1553733445657]]></com.biomatters.date></DocumentHistoryEntryField><DocumentHistoryEntryField class="com.biomatters.geneious.publicapi.documents.DocumentHistoryEntryFieldImplementation"><com.biomatters.user fieldName="User"><![CDATA[Administrator]]></com.biomatters.user></DocumentHistoryEntryField><DocumentHistoryEntryField class="com.biomatters.geneious.publicapi.documents.DocumentHistoryEntryFieldImplementation"><com.biomatters.geneiousVersion fieldName="Geneious Version"><![CDATA[9.1.8]]></com.biomatters.geneiousVersion></DocumentHistoryEntryField><DocumentHistoryEntryField class="com.biomatters.geneious.publicapi.documents.DocumentHistoryEntryFieldImplementation"><com.biomatters.autogeneratedEntry fieldName=""></com.biomatters.autogeneratedEntry></DocumentHistoryEntryField></entryFields><entryFields><DocumentHistoryEntryField class="com.biomatters.geneious.publicapi.documents.DocumentHistoryEntryFieldImplementation"><com.biomatters.date fieldName="Saved"><![CDATA[1553733521025]]></com.biomatters.date></DocumentHistoryEntryField><DocumentHistoryEntryField class="com.biomatters.geneious.publicapi.documents.DocumentHistoryEntryFieldImplementation"><com.biomatters.user fieldName="User"><![CDATA[Administrator]]></com.biomatters.user></DocumentHistoryEntryField><DocumentHistoryEntryField class="com.biomatters.geneious.publicapi.documents.DocumentHistoryEntryFieldImplementation"><com.biomatters.geneiousVersion fieldName="Geneious Version"><![CDATA[9.1.8]]></com.biomatters.geneiousVersion></DocumentHistoryEntryField><DocumentHistoryEntryField class="com.biomatters.geneious.publicapi.documents.DocumentHistoryEntryFieldImplementation"><com.biomatters.autogeneratedEntry fieldName=""></com.biomatters.autogeneratedEntry></DocumentHistoryEntryField></entryFields><entryFields><DocumentHistoryEntryField class="com.biomatters.geneious.publicapi.documents.DocumentHistoryEntryFieldImplementation"><com.biomatters.date fieldName="Saved"><![CDATA[1553733583715]]></com.biomatters.date></DocumentHistoryEntryField><DocumentHistoryEntryField class="com.biomatters.geneious.publicapi.documents.DocumentHistoryEntryFieldImplementation"><com.biomatters.user fieldName="User"><![CDATA[Administrator]]></com.biomatters.user></DocumentHistoryEntryField><DocumentHistoryEntryField class="com.biomatters.geneious.publicapi.documents.DocumentHistoryEntryFieldImplementation"><com.biomatters.geneiousVersion fieldName="Geneious Version"><![CDATA[9.1.8]]></com.biomatters.geneiousVersion></DocumentHistoryEntryField><DocumentHistoryEntryField class="com.biomatters.geneious.publicapi.documents.DocumentHistoryEntryFieldImplementation"><com.biomatters.autogeneratedEntry fieldName=""></com.biomatters.autogeneratedEntry></DocumentHistoryEntryField></entryFields><entryFields><DocumentHistoryEntryField class="com.biomatters.geneious.publicapi.documents.DocumentHistoryEntryFieldImplementation"><com.biomatters.date fieldName="Saved"><![CDATA[1553733874146]]></com.biomatters.date></DocumentHistoryEntryField><DocumentHistoryEntryField class="com.biomatters.geneious.publicapi.documents.DocumentHistoryEntryFieldImplementation"><com.biomatters.user fieldName="User"><![CDATA[Administrator]]></com.biomatters.user></DocumentHistoryEntryField><DocumentHistoryEntryField class="com.biomatters.geneious.publicapi.documents.DocumentHistoryEntryFieldImplementation"><com.biomatters.geneiousVersion fieldName="Geneious Version"><![CDATA[9.1.8]]></com.biomatters.geneiousVersion></DocumentHistoryEntryField><DocumentHistoryEntryField class="com.biomatters.geneious.publicapi.documents.DocumentHistoryEntryFieldImplementation"><com.biomatters.autogeneratedEntry fieldName=""></com.biomatters.autogeneratedEntry></DocumentHistoryEntryField></entryFields><entryFields><DocumentHistoryEntryField class="com.biomatters.geneious.publicapi.documents.DocumentHistoryEntryFieldImplementation"><com.biomatters.date fieldName="Saved"><![CDATA[1553733911324]]></com.biomatters.date></DocumentHistoryEntryField><DocumentHistoryEntryField class="com.biomatters.geneious.publicapi.documents.DocumentHistoryEntryFieldImplementation"><com.biomatters.user fieldName="User"><![CDATA[Administrator]]></com.biomatters.user></DocumentHistoryEntryField><DocumentHistoryEntryField class="com.biomatters.geneious.publicapi.documents.DocumentHistoryEntryFieldImplementation"><com.biomatters.geneiousVersion fieldName="Geneious Version"><![CDATA[9.1.8]]></com.biomatters.geneiousVersion></DocumentHistoryEntryField><DocumentHistoryEntryField class="com.biomatters.geneious.publicapi.documents.DocumentHistoryEntryFieldImplementation"><com.biomatters.autogeneratedEntry fieldName=""></com.biomatters.autogeneratedEntry></DocumentHistoryEntryField></entryFields><entryFields><DocumentHistoryEntryField class="com.biomatters.geneious.publicapi.documents.DocumentHistoryEntryFieldImplementation"><com.biomatters.date fieldName="Saved"><![CDATA[1553733911340]]></com.biomatters.date></DocumentHistoryEntryField><DocumentHistoryEntryField class="com.biomatters.geneious.publicapi.documents.DocumentHistoryEntryFieldImplementation"><com.biomatters.user fieldName="User"><![CDATA[Administrator]]></com.biomatters.user></DocumentHistoryEntryField><DocumentHistoryEntryField class="com.biomatters.geneious.publicapi.documents.DocumentHistoryEntryFieldImplementation"><com.biomatters.geneiousVersion fieldName="Geneious Version"><![CDATA[9.1.8]]></com.biomatters.geneiousVersion></DocumentHistoryEntryField><DocumentHistoryEntryField class="com.biomatters.geneious.publicapi.documents.DocumentHistoryEntryFieldImplementation"><com.biomatters.autogeneratedEntry fieldName=""></com.biomatters.autogeneratedEntry></DocumentHistoryEntryField></entryFields><entryFields><DocumentHistoryEntryField class="com.biomatters.geneious.publicapi.documents.DocumentHistoryEntryFieldImplementation"><com.biomatters.date fieldName="Saved"><![CDATA[1553989194466]]></com.biomatters.date></DocumentHistoryEntryField><DocumentHistoryEntryField class="com.biomatters.geneious.publicapi.documents.DocumentHistoryEntryFieldImplementation"><com.biomatters.user fieldName="User"><![CDATA[Administrator]]></com.biomatters.user></DocumentHistoryEntryField><DocumentHistoryEntryField class="com.biomatters.geneious.publicapi.documents.DocumentHistoryEntryFieldImplementation"><com.biomatters.geneiousVersion fieldName="Geneious Version"><![CDATA[9.1.8]]></com.biomatters.geneiousVersion></DocumentHistoryEntryField><DocumentHistoryEntryField class="com.biomatters.geneious.publicapi.documents.DocumentHistoryEntryFieldImplementation"><com.biomatters.autogeneratedEntry fieldName=""></com.biomatters.autogeneratedEntry></DocumentHistoryEntryField></entryFields><entryFields><DocumentHistoryEntryField class="com.biomatters.geneious.publicapi.documents.DocumentHistoryEntryFieldImplementation"><com.biomatters.date fieldName="Saved"><![CDATA[1555028675729]]></com.biomatters.date></DocumentHistoryEntryField><DocumentHistoryEntryField class="com.biomatters.geneious.publicapi.documents.DocumentHistoryEntryFieldImplementation"><com.biomatters.user fieldName="User"><![CDATA[Administrator]]></com.biomatters.user></DocumentHistoryEntryField><DocumentHistoryEntryField class="com.biomatters.geneious.publicapi.documents.DocumentHistoryEntryFieldImplementation"><com.biomatters.geneiousVersion fieldName="Geneious Version"><![CDATA[9.1.8]]></com.biomatters.geneiousVersion></DocumentHistoryEntryField><DocumentHistoryEntryField class="com.biomatters.geneious.publicapi.documents.DocumentHistoryEntryFieldImplementation"><com.biomatters.autogeneratedEntry fieldName=""></com.biomatters.autogeneratedEntry></DocumentHistoryEntryField></entryFields><entryFields><DocumentHistoryEntryField class="com.biomatters.geneious.publicapi.documents.DocumentHistoryEntryFieldImplementation"><com.biomatters.date fieldName="Saved"><![CDATA[1555028675854]]></com.biomatters.date></DocumentHistoryEntryField><DocumentHistoryEntryField class="com.biomatters.geneious.publicapi.documents.DocumentHistoryEntryFieldImplementation"><com.biomatters.user fieldName="User"><![CDATA[Administrator]]></com.biomatters.user></DocumentHistoryEntryField><DocumentHistoryEntryField class="com.biomatters.geneious.publicapi.documents.DocumentHistoryEntryFieldImplementation"><com.biomatters.geneiousVersion fieldName="Geneious Version"><![CDATA[9.1.8]]></com.biomatters.geneiousVersion></DocumentHistoryEntryField><DocumentHistoryEntryField class="com.biomatters.geneious.publicapi.documents.DocumentHistoryEntryFieldImplementation"><com.biomatters.autogeneratedEntry fieldName=""></com.biomatters.autogeneratedEntry></DocumentHistoryEntryField></entryFields><entryFields><DocumentHistoryEntryField class="com.biomatters.geneious.publicapi.documents.DocumentHistoryEntryFieldImplementation"><com.biomatters.date fieldName="Saved"><![CDATA[1555028752791]]></com.biomatters.date></DocumentHistoryEntryField><DocumentHistoryEntryField class="com.biomatters.geneious.publicapi.documents.DocumentHistoryEntryFieldImplementation"><com.biomatters.user fieldName="User"><![CDATA[Administrator]]></com.biomatters.user></DocumentHistoryEntryField><DocumentHistoryEntryField class="com.biomatters.geneious.publicapi.documents.DocumentHistoryEntryFieldImplementation"><com.biomatters.geneiousVersion fieldName="Geneious Version"><![CDATA[9.1.8]]></com.biomatters.geneiousVersion></DocumentHistoryEntryField><DocumentHistoryEntryField class="com.biomatters.geneious.publicapi.documents.DocumentHistoryEntryFieldImplementation"><com.biomatters.autogeneratedEntry fieldName=""></com.biomatters.autogeneratedEntry></DocumentHistoryEntryField></entryFields><entryFields><DocumentHistoryEntryField class="com.biomatters.geneious.publicapi.documents.DocumentHistoryEntryFieldImplementation"><com.biomatters.date fieldName="Saved"><![CDATA[1555029029467]]></com.biomatters.date></DocumentHistoryEntryField><DocumentHistoryEntryField class="com.biomatters.geneious.publicapi.documents.DocumentHistoryEntryFieldImplementation"><com.biomatters.user fieldName="User"><![CDATA[Administrator]]></com.biomatters.user></DocumentHistoryEntryField><DocumentHistoryEntryField class="com.biomatters.geneious.publicapi.documents.DocumentHistoryEntryFieldImplementation"><com.biomatters.geneiousVersion fieldName="Geneious Version"><![CDATA[9.1.8]]></com.biomatters.geneiousVersion></DocumentHistoryEntryField><DocumentHistoryEntryField class="com.biomatters.geneious.publicapi.documents.DocumentHistoryEntryFieldImplementation"><com.biomatters.autogeneratedEntry fieldName=""></com.biomatters.autogeneratedEntry></DocumentHistoryEntryField></entryFields><entryFields><DocumentHistoryEntryField class="com.biomatters.geneious.publicapi.documents.DocumentHistoryEntryFieldImplementation"><com.biomatters.date fieldName="Saved"><![CDATA[1556324228478]]></com.biomatters.date></DocumentHistoryEntryField><DocumentHistoryEntryField class="com.biomatters.geneious.publicapi.documents.DocumentHistoryEntryFieldImplementation"><com.biomatters.user fieldName="User"><![CDATA[Administrator]]></com.biomatters.user></DocumentHistoryEntryField><DocumentHistoryEntryField class="com.biomatters.geneious.publicapi.documents.DocumentHistoryEntryFieldImplementation"><com.biomatters.geneiousVersion fieldName="Geneious Version"><![CDATA[9.1.8]]></com.biomatters.geneiousVersion></DocumentHistoryEntryField><DocumentHistoryEntryField class="com.biomatters.geneious.publicapi.documents.DocumentHistoryEntryFieldImplementation"><com.biomatters.autogeneratedEntry fieldName=""></com.biomatters.autogeneratedEntry></DocumentHistoryEntryField></entryFields></DocumentHistory><annotations_sequenceViewDedicatedAnnotationsOptions geneiousVersion="9.1.8" additionalXmlKey="annotations_sequenceViewDedicatedAnnotationsOptions"><SequenceViewerState><zoom>1.0</zoom><SequenceViewerSelectionState><selectedRegions><element class="com.biomatters.plugins.sequenceviewer.selection.SelectedRegion"><SelectedRegion><residues><XMLSerialisableRootElement><from>4537</from><to>5315</to></XMLSerialisableRootElement></residues><sequences><XMLSerialisableRootElement><from>0</from><to>1</to></XMLSerialisableRootElement></sequences></SelectedRegion></element></selectedRegions></SequenceViewerSelectionState></SequenceViewerState><translation><option name="frame">SelectionOrAnnotation</option><option name="relativeTo">sequence</option></translation></annotations_sequenceViewDedicatedAnnotationsOptions></additionalXml></geneiousDocument>
<geneiousDocument class="com.biomatters.geneious.publicapi.implementations.sequence.DefaultNucleotideSequence" version="1.3-11" revisionNumber="276" pluginDocumentRevisionNumber="140" geneiousVersion="9.1.8" geneiousVersionMinimum="8.0" PluginDocument_FormatLastChanged="8.0" PluginDocument_FormatLastExtended="8.1" PluginDocument_OldestVersionSerializableTo="6.0" isReferenceOnly="false"><hiddenFields><unread type="boolean">false</unread><descendant_operation_record_documents type="list"><descendant_operation_record_documents type="int">0</descendant_operation_record_documents></descendant_operation_record_documents><cache_urn type="urn">urn:local:.:qs-a7gksfv</cache_urn><nucleotideSequenceWithQualityCount type="int">0</nucleotideSequenceWithQualityCount><description>A new nucleotide sequence entered manually</description><override_cache_name>GZUW-13 齿片单突叶蝉</override_cache_name><cache_plugin_document_urn></cache_plugin_document_urn><weak_referenced_documents type="list"><weak_referenced_documents type="int">0</weak_referenced_documents></weak_referenced_documents><cache_name>GZUW-13 齿片单突叶蝉</cache_name><override_modified_date type="date">1556324228439</override_modified_date><cache_created type="date">1546665004569</cache_created><referenced_documents type="list"><referenced_documents>urn:local:.:1sh-a6m94lb@0</referenced_documents></referenced_documents><trimmedSequencesCount type="int">0</trimmedSequencesCount></hiddenFields><fields><document_size type="bytes">37259</document_size><molType>DNA</molType><sequence_length type="int">15166</sequence_length><topology>linear</topology><sequence_residues>AATTAGGTGCCTGATTAAAGGATTATTTTGATAGAATAAAAAATGTAAAATTACTCTAATTAACTGTAATAAAAACAATAAAGTTCTCCATTGAAATTCAAAAATTCATATGCATAAACATCATACCACAAAAAGATAAGCTAAATAAAGCTGTTAGGCTCATAACTTAAATATAGGTATATAAACCTTCTTTTTAATTAAATTAAATTCAACAACTTTATTGTTAAAAACAATAATTATTATAGGGTTAATAATTTCAATAAGATCGAGCAATTGAATTATAATCTGATCAGGGTTGGAGCTTATATTAATAGCATTTATTCCTATTATAAATTCAATGAATATTATATATTCAGAGTCAGCAATAAAATACTTCATTATACAAAGAATTAGATCAACATTACTTATAATATCTATTATAACCTCATTAACAATAATAGACAATAAAATATTAATAACTGTTGCAATATTAATTAAATTAGCTATTGCACCAATAAATA</sequence_residues><gcPercent decimalPlacesDisplayed="1" type="percent">22.003164974284584</gcPercent><modified_date type="date">1546665004569</modified_date></fields><originalElement><XMLSerialisableRootElement cachedCountGC="3337" cachedCountAT="11829" charSequenceRevision="76" annotationsRevision="123" charSequenceValidated="true"><created type="date">1546665004569</created><name>GZUW-13 齿片单突叶蝉</name><description>A new nucleotide sequence entered manually</description><sequenceAnnotations><annotation><description>A+T rich</description><type>A+T</type><intervals><interval><minimumIndex>14186</minimumIndex><maximumIndex>15166</maximumIndex><direction>leftToRight</direction></interval></intervals><qualifiers><qualifier><name>created by</name><value>User</value></qualifier><qualifier><name>modified by</name><value>User</value></qualifier></qualifiers></annotation><annotation><description>16S</description><type>rRNA</type><intervals><interval><minimumIndex>12215</minimumIndex><maximumIndex>13394</maximumIndex><direction>rightToLeft</direction></interval></intervals><qualifiers><qualifier><name>created by</name><value>User</value></qualifier><qualifier><name>modified by</name><value>User</value></qualifier></qualifiers></annotation><annotation><description>12S</description><type>rRNA</type><intervals><interval><minimumIndex>13455</minimumIndex><maximumIndex>14185</maximumIndex><direction>rightToLeft</direction></interval></intervals><qualifiers><qualifier><name>created by</name><value>User</value></qualifier><qualifier><name>modified by</name><value>User</value></qualifier></qualifiers></annotation><annotation><description>Extracted region from Consensus</description><type>extracted region</type><intervals><interval><minimumIndex>8401</minimumIndex><maximumIndex>9717</maximumIndex><direction>leftToRight</direction></interval></intervals><qualifiers><qualifier><name>Extracted interval</name><value>4 -&gt; 1320</value></qualifier></qualifiers></annotation><annotation><description>Extracted region from Consensus</description><type>extracted region</type><intervals><interval><minimumIndex>13396</minimumIndex><maximumIndex>14390</maximumIndex><direction>leftToRight</direction></interval></intervals><qualifiers><qualifier><name>Extracted interval</name><value>174 -&gt; 1168</value></qualifier></qualifiers></annotation><annotation><description>Extracted region from Consensus</description><type>extracted region</type><intervals><interval><minimumIndex>3394</minimumIndex><maximumIndex>4043</maximumIndex><direction>leftToRight</direction></interval></intervals><qualifiers><qualifier><name>Extracted interval</name><value>10 -&gt; 659</value></qualifier></qualifiers></annotation><annotation><description>Extracted region from Consensus</description><type>extracted region</type><intervals><interval><minimumIndex>4044</minimumIndex><maximumIndex>4686</maximumIndex><direction>leftToRight</direction></interval></intervals><qualifiers><qualifier><name>Extracted interval</name><value>18 -&gt; 660</value></qualifier></qualifiers></annotation><annotation><description>Extracted region from Consensus</description><type>extracted region</type><intervals><interval><minimumIndex>7767</minimumIndex><maximumIndex>8400</maximumIndex><direction>leftToRight</direction></interval></intervals><qualifiers><qualifier><name>Extracted interval</name><value>328 -&gt; 961</value></qualifier></qualifiers></annotation><annotation><description>Extracted region from Consensus</description><type>extracted region</type><intervals><interval><minimumIndex>1613</minimumIndex><maximumIndex>2244</maximumIndex><direction>leftToRight</direction></interval></intervals><qualifiers><qualifier><name>Extracted interval</name><value>29 -&gt; 660</value></qualifier></qualifiers></annotation><annotation><description>Extracted region from Consensus</description><type>extracted region</type><intervals><interval><minimumIndex>2245</minimumIndex><maximumIndex>2749</maximumIndex><direction>leftToRight</direction></interval></intervals><qualifiers><qualifier><name>Extracted interval</name><value>153 -&gt; 657</value></qualifier></qualifiers></annotation><annotation><description>Extracted region from Consensus</description><type>extracted region</type><intervals><interval><minimumIndex>14737</minimumIndex><maximumIndex>15166</maximumIndex><direction>leftToRight</direction></interval></intervals><qualifiers><qualifier><name>Extracted interval</name><value>3 -&gt; 432</value></qualifier></qualifiers></annotation><annotation><description>Extracted region from Consensus</description><type>extracted region</type><intervals><interval><minimumIndex>14391</minimumIndex><maximumIndex>14736</maximumIndex><direction>leftToRight</direction></interval></intervals><qualifiers><qualifier><name>Extracted interval</name><value>690 -&gt; 1035</value></qualifier></qualifiers></annotation><annotation><description>Extracted region from Consensus</description><type>extracted region</type><intervals><interval><minimumIndex>7729</minimumIndex><maximumIndex>7766</maximumIndex><direction>leftToRight</direction></interval></intervals><qualifiers><qualifier><name>Extracted interval</name><value>162 -&gt; 199</value></qualifier></qualifiers></annotation><annotation><description>ND5</description><type>CDS</type><intervals><interval><minimumIndex>6103</minimumIndex><maximumIndex>7773</maximumIndex><direction>rightToLeft</direction></interval></intervals><qualifiers><qualifier><name>created by</name><value>User</value></qualifier><qualifier><name>modified by</name><value>User</value></qualifier></qualifiers></annotation><annotation><description>COI</description><type>CDS</type><intervals><interval><minimumIndex>1338</minimumIndex><maximumIndex>2873</maximumIndex><direction>leftToRight</direction></interval></intervals><qualifiers><qualifier><name>created by</name><value>User</value></qualifier><qualifier><name>modified by</name><value>User</value></qualifier></qualifiers></annotation><annotation><description>ND4</description><type>CDS</type><intervals><interval><minimumIndex>7834</minimumIndex><maximumIndex>9150</maximumIndex><direction>rightToLeft</direction></interval></intervals><qualifiers><qualifier><name>created by</name><value>User</value></qualifier><qualifier><name>modified by</name><value>User</value></qualifier></qualifiers></annotation><annotation><description>CYTB</description><type>CDS</type><intervals><interval><minimumIndex>10030</minimumIndex><maximumIndex>11151</maximumIndex><direction>leftToRight</direction></interval></intervals><qualifiers><qualifier><name>created by</name><value>User</value></qualifier><qualifier><name>modified by</name><value>User</value></qualifier></qualifiers></annotation><annotation><description>ND2</description><type>CDS</type><intervals><interval><minimumIndex>197</minimumIndex><maximumIndex>1153</maximumIndex><direction>leftToRight</direction></interval></intervals><qualifiers><qualifier><name>created by</name><value>User</value></qualifier><qualifier><name>modified by</name><value>User</value></qualifier></qualifiers></annotation><annotation><description>ND1</description><type>CDS</type><intervals><interval><minimumIndex>11216</minimumIndex><maximumIndex>12146</maximumIndex><direction>rightToLeft</direction></interval></intervals><qualifiers><qualifier><name>created by</name><value>User</value></qualifier><qualifier><name>modified by</name><value>User</value></qualifier></qualifiers></annotation><annotation><description>COIII</description><type>CDS</type><intervals><interval><minimumIndex>4538</minimumIndex><maximumIndex>5315</maximumIndex><direction>leftToRight</direction></interval></intervals><qualifiers><qualifier><name>created by</name><value>User</value></qualifier><qualifier><name>modified by</name><value>User</value></qualifier></qualifiers></annotation><annotation><description>COII</description><type>CDS</type><intervals><interval><minimumIndex>2941</minimumIndex><maximumIndex>3616</maximumIndex><direction>leftToRight</direction></interval></intervals><qualifiers><qualifier><name>created by</name><value>User</value></qualifier><qualifier><name>modified by</name><value>User</value></qualifier></qualifiers></annotation><annotation><description>ATP6</description><type>CDS</type><intervals><interval><minimumIndex>3893</minimumIndex><maximumIndex>4537</maximumIndex><direction>leftToRight</direction></interval></intervals><qualifiers><qualifier><name>created by</name><value>User</value></qualifier><qualifier><name>modified by</name><value>User</value></qualifier></qualifiers></annotation><annotation><description>ND6</description><type>CDS</type><intervals><interval><minimumIndex>9549</minimumIndex><maximumIndex>10025</maximumIndex><direction>leftToRight</direction></interval></intervals><qualifiers><qualifier><name>created by</name><value>User</value></qualifier><qualifier><name>modified by</name><value>User</value></qualifier></qualifiers></annotation><annotation><description>ND3</description><type>CDS</type><intervals><interval><minimumIndex>5376</minimumIndex><maximumIndex>5729</maximumIndex><direction>leftToRight</direction></interval></intervals><qualifiers><qualifier><name>created by</name><value>User</value></qualifier><qualifier><name>modified by</name><value>User</value></qualifier></qualifiers></annotation><annotation><description>ND4L</description><type>CDS</type><intervals><interval><minimumIndex>9144</minimumIndex><maximumIndex>9419</maximumIndex><direction>rightToLeft</direction></interval></intervals><qualifiers><qualifier><name>created by</name><value>User</value></qualifier><qualifier><name>modified by</name><value>User</value></qualifier></qualifiers></annotation><annotation><description>ATP8</description><type>CDS</type><intervals><interval><minimumIndex>3750</minimumIndex><maximumIndex>3899</maximumIndex><direction>leftToRight</direction></interval></intervals><qualifiers><qualifier><name>created by</name><value>User</value></qualifier><qualifier><name>modified by</name><value>User</value></qualifier></qualifiers></annotation><annotation><description>Lys</description><type>tRNA</type><intervals><interval><minimumIndex>3617</minimumIndex><maximumIndex>3687</maximumIndex><direction>leftToRight</direction></interval></intervals><qualifiers><qualifier><name>created by</name><value>User</value></qualifier><qualifier><name>modified by</name><value>User</value></qualifier></qualifiers></annotation><annotation><description>Phe</description><type>tRNA</type><intervals><interval><minimumIndex>6036</minimumIndex><maximumIndex>6103</maximumIndex><direction>rightToLeft</direction></interval></intervals><qualifiers><qualifier><name>created by</name><value>User</value></qualifier><qualifier><name>modified by</name><value>User</value></qualifier></qualifiers></annotation><annotation><description>Leu</description><type>tRNA</type><intervals><interval><minimumIndex>12147</minimumIndex><maximumIndex>12214</maximumIndex><direction>rightToLeft</direction></interval></intervals><qualifiers><qualifier><name>created by</name><value>User</value></qualifier><qualifier><name>modified by</name><value>User</value></qualifier></qualifiers></annotation><annotation><description>Gln</description><type>tRNA</type><intervals><interval><minimumIndex>64</minimumIndex><maximumIndex>130</maximumIndex><direction>rightToLeft</direction></interval></intervals><qualifiers><qualifier><name>created by</name><value>User</value></qualifier><qualifier><name>modified by</name><value>User</value></qualifier></qualifiers></annotation><annotation><description>Leu</description><type>tRNA</type><intervals><interval><minimumIndex>2874</minimumIndex><maximumIndex>2940</maximumIndex><direction>leftToRight</direction></interval></intervals><qualifiers><qualifier><name>created by</name><value>User</value></qualifier><qualifier><name>modified by</name><value>User</value></qualifier></qualifiers></annotation><annotation><description>Met</description><type>tRNA</type><intervals><interval><minimumIndex>131</minimumIndex><maximumIndex>196</maximumIndex><direction>leftToRight</direction></interval></intervals><qualifiers><qualifier><name>created by</name><value>User</value></qualifier><qualifier><name>modified by</name><value>User</value></qualifier></qualifiers></annotation><annotation><description>Arg</description><type>tRNA</type><intervals><interval><minimumIndex>5788</minimumIndex><maximumIndex>5852</maximumIndex><direction>leftToRight</direction></interval></intervals><qualifiers><qualifier><name>created by</name><value>User</value></qualifier><qualifier><name>modified by</name><value>User</value></qualifier></qualifiers></annotation><annotation><description>Asn</description><type>tRNA</type><intervals><interval><minimumIndex>5850</minimumIndex><maximumIndex>5913</maximumIndex><direction>leftToRight</direction></interval></intervals><qualifiers><qualifier><name>created by</name><value>User</value></qualifier><qualifier><name>modified by</name><value>User</value></qualifier></qualifiers></annotation><annotation><description>Ser</description><type>tRNA</type><intervals><interval><minimumIndex>11151</minimumIndex><maximumIndex>11214</maximumIndex><direction>leftToRight</direction></interval></intervals><qualifiers><qualifier><name>created by</name><value>User</value></qualifier><qualifier><name>modified by</name><value>User</value></qualifier></qualifiers></annotation><annotation><description>Tyr</description><type>tRNA</type><intervals><interval><minimumIndex>1263</minimumIndex><maximumIndex>1325</maximumIndex><direction>rightToLeft</direction></interval></intervals><qualifiers><qualifier><name>created by</name><value>User</value></qualifier><qualifier><name>modified by</name><value>User</value></qualifier></qualifiers></annotation><annotation><description>Glu</description><type>tRNA</type><intervals><interval><minimumIndex>5974</minimumIndex><maximumIndex>6036</maximumIndex><direction>leftToRight</direction></interval></intervals><qualifiers><qualifier><name>created by</name><value>User</value></qualifier><qualifier><name>modified by</name><value>User</value></qualifier></qualifiers></annotation><annotation><description>Thr</description><type>tRNA</type><intervals><interval><minimumIndex>9422</minimumIndex><maximumIndex>9484</maximumIndex><direction>leftToRight</direction></interval></intervals><qualifiers><qualifier><name>created by</name><value>User</value></qualifier><qualifier><name>modified by</name><value>User</value></qualifier></qualifiers></annotation><annotation><description>Ile</description><type>tRNA</type><intervals><interval><minimumIndex>1</minimumIndex><maximumIndex>62</maximumIndex><direction>leftToRight</direction></interval></intervals><qualifiers><qualifier><name>created by</name><value>User</value></qualifier><qualifier><name>modified by</name><value>User</value></qualifier></qualifiers></annotation><annotation><description>Trp</description><type>tRNA</type><intervals><interval><minimumIndex>1152</minimumIndex><maximumIndex>1213</maximumIndex><direction>leftToRight</direction></interval></intervals><qualifiers><qualifier><name>created by</name><value>User</value></qualifier><qualifier><name>modified by</name><value>User</value></qualifier></qualifiers></annotation><annotation><description>Cys</description><type>tRNA</type><intervals><interval><minimumIndex>1201</minimumIndex><maximumIndex>1262</maximumIndex><direction>rightToLeft</direction></interval></intervals><qualifiers><qualifier><name>created by</name><value>User</value></qualifier><qualifier><name>modified by</name><value>User</value></qualifier></qualifiers></annotation><annotation><description>Asp</description><type>tRNA</type><intervals><interval><minimumIndex>3687</minimumIndex><maximumIndex>3748</maximumIndex><direction>leftToRight</direction></interval></intervals><qualifiers><qualifier><name>created by</name><value>User</value></qualifier><qualifier><name>modified by</name><value>User</value></qualifier></qualifiers></annotation><annotation><description>Ser</description><type>tRNA</type><intervals><interval><minimumIndex>5913</minimumIndex><maximumIndex>5974</maximumIndex><direction>leftToRight</direction></interval></intervals><qualifiers><qualifier><name>created by</name><value>User</value></qualifier><qualifier><name>modified by</name><value>User</value></qualifier></qualifiers></annotation><annotation><description>Pro</description><type>tRNA</type><intervals><interval><minimumIndex>9485</minimumIndex><maximumIndex>9546</maximumIndex><direction>rightToLeft</direction></interval></intervals><qualifiers><qualifier><name>created by</name><value>User</value></qualifier><qualifier><name>modified by</name><value>User</value></qualifier></qualifiers></annotation><annotation><description>Ala</description><type>tRNA</type><intervals><interval><minimumIndex>5728</minimumIndex><maximumIndex>5788</maximumIndex><direction>leftToRight</direction></interval></intervals><qualifiers><qualifier><name>created by</name><value>User</value></qualifier><qualifier><name>modified by</name><value>User</value></qualifier></qualifiers></annotation><annotation><description>His</description><type>tRNA</type><intervals><interval><minimumIndex>7774</minimumIndex><maximumIndex>7834</maximumIndex><direction>rightToLeft</direction></interval></intervals><qualifiers><qualifier><name>created by</name><value>User</value></qualifier><qualifier><name>modified by</name><value>User</value></qualifier></qualifiers></annotation><annotation><description>Gly</description><type>tRNA</type><intervals><interval><minimumIndex>5316</minimumIndex><maximumIndex>5375</maximumIndex><direction>leftToRight</direction></interval></intervals><qualifiers><qualifier><name>created by</name><value>User</value></qualifier><qualifier><name>modified by</name><value>User</value></qualifier></qualifiers></annotation><annotation><description>Val</description><type>tRNA</type><intervals><interval><minimumIndex>13395</minimumIndex><maximumIndex>13454</maximumIndex><direction>rightToLeft</direction></interval></intervals><qualifiers><qualifier><name>created by</name><value>User</value></qualifier><qualifier><name>modified by</name><value>User</value></qualifier></qualifiers></annotation></sequenceAnnotations><charSequence>AATTAGGTGCCTGATTAAAGGATTATTTTGATAGAATAAAAAATGTAAAATTACTCTAATTAACTGTAATAAAAACAATAAAGTTCTCCATTGAAATTCAAAAATTCATATGCATAAACATCATACCACAAAAAGATAAGCTAAATAAAGCTGTTAGGCTCATAACTTAAATATAGGTATATAAACCTTCTTTTTAATTAAATTAAATTCAACAACTTTATTGTTAAAAACAATAATTATTATAGGGTTAATAATTTCAATAAGATCGAGCAATTGAATTATAATCTGATCAGGGTTGGAGCTTATATTAATAGCATTTATTCCTATTATAAATTCAATGAATATTATATATTCAGAGTCAGCAATAAAATACTTCATTATACAAAGAATTAGATCAACATTACTTATAATATCTATTATAACCTCATTAACAATAATAGACAATAAAATATTAATAACTGTTGCAATATTAATTAAATTAGCTATTGCACCAATAAATATATGATTTATTTCAGCAATTGAAGGTGTAGAAGTAAATATATTAATTACAATACTAATTACAATAAAAATTATACCTATAGTAGTTATATCATACATAAACTTAAAAATAAATACAATTATTATTATTTCAATAGTAATTTCTACACTTTTAATTATTAATCAAACATCAATAAAAAAAATCATTGGACATTCATCAGTATTTAATTTTACATTAATATTAAGAGTAGTATCAATTTCTTCAATGTGAGTAAGATACCTATGTATCTATTCAATTTTAACCTGATCTATTATTAATATAATAAAAACAATTAAAATTAAATTCGTTAATCAATTAATAATTAATGAACAATCTAAACTTATTAAATTAAATTTTTGAATTTTAATATTATCATTCATAGGAATGCCTCCTCTTTTAGGATTTTTAAATAAACTAATAGTTTTCGAAATAATGTTGTTAACAAAAAATAACATACTACTATTAATTTTAATTATCACATCTATAATAATAGCATTTAAATATATACAACTATCTTATTCATCAATAATTATACTCTCAATAAAAACAAAATGAACAAGATTAATTAATAAAAAAAAACTAAAAATCATATGAATTAATATAATTAACTTAACTTCTATTATATATATAATATAAGACTTTAAGTTAATAAACTATAAACCTTCAAAGTTTAAATTATCATTTAGGTAAGTCTTAAACATTCATTAAACTTGCAATTTAATATTTTAATATAAACTATAAAACTTATTAAGAGAATTTTAATTCATAAATAAACTTACAATTTATTACTTTTTTCAGACATCTTAACAAAAATAAATAAATGAATAAATGAATATTTTCCACAAATCATAAAGATATTGGAACATTATACTTCATATTTGGTATATGATCTGGAATAACAGGAATAATACTAAGAATAATTATTCGTACTGAGTTAACTCAGCCTGGTTCATTCCTTAACAATGATCACCTCTACAATGTTATTGTAACTTCACACGCATTAATTATAATTTTCTTTATAGTTATACCAATTATAATTGGGGGGTTTGGAAATTGATTATTACCAATTATATTAGGAGCCCCCGATATAGCCTTCCCACGATTAAATAATATAAGATTTTGACTTCTACCACCTTCAATTCTTATACTAATTTCATCATCATTAATTGATTCAGGTGTAGGGACAGGTTGAACACTATACCCTCCTTTATCTTCTAATATTGCAAGATCTGGAATTAGAGTAGATATATCTATTTTCTCATTACATATAGCAGGAATCTCATCAATTTTAGGGGCACTAAATTTCATCACAACAGTAATAAATATACGAACTCCAGGAATATCTTTAGATAAAACACCATTATTTGTATGATCAGTTTTAATTACAGCTATTTTACTTCTTATTTCATTACCCGTATTAGCAGGTGCTATTACAATATTATTAACAGATCGAAATTTAAACACATCATTCTTCAACCCATCTGGTGGGGGTGATCCAATCTTATACCAACATTTATTTTGATTTTTTGGACATCCAGAAGTATATATCTTAATTCTTCCAGGGTTCGGTTTAATTTCTCATATCATTAATAAAGAAAGAGGAAAAAATGAATCATTTGGGTATTTAGGTATGGTATACGCTATACTTTCAATTGGTTTACTAGGATTTGTAGTATGAGCACACCATATATTTACAGTAGGAATAGATGTTGATACACGAGCATACTTCACATCTGCTACAATAATTATTGCTGTACCAACAGGAATTAAAGTATTTAGATGAATTGCCACAATAAACGGATCATTCAAGAAGTCTTCTATTCAAATAATATGATCATCAGGATTTGTATTTTTATTTACATTAGGAGGGTTAACAGGTATTGTACTATCTAATTCTTCAATTGATATTATTATACATGATACCTATTATGTTGTAGCTCATTTCCACTATGTATTATCCATAGGAGCAGTATTTGCTATCATAGCAGGATTTATTCATTGATTCCCCTTAATTAGAGGCTTATCAATAAACACAAAATGATTAAAAATTCAATTCTCATTAATATTTATTGGAGTAAATACAACATTTTTCCCACAACACTTCCTAGGAATAAACGGCATACCTCGACGATATTCAGACTACCCTGATATATTTATACAATGAAATATAGTATCCTCTATAGGAAGTACAACATCAATACTAAGAATTATACTTTTCTTATTTATTCTATGAGAATCATTAATAACAAAACGATTTATGTTATTTTATAATAACAATTCAACATCAATTGAATGATTACAAAAATTACCACCAAATGAACATTCCTATAATGAATTACCAATAATATCTAACTAATTTAAAGTGACAGAGATAATGTAATGAGCTTAAAATTCATAAATAAGTAAATAATACTTCTTTAAAAATTAAATGACTTAACTTAATATTTCAAGACCCATCATCCCCTATAATAGAACAACTTATTACACTACATGACCATATCATAATAATTTTAATTTTAATTACAATAATAGTAATATATATTATATATTCAACCCTTATAAATAATATAATTAATCGATTCATAATTGAAGGTCAAATAATTGAATTTATTTGAACAATTACACCAGCTATTATATTAGTTTTAATTGCTATACCCTCATTAAAAACTCTATATATAATTGAAGAATCAAATTATCCCTTATTAACAATTAAAGCAATTGGACACCAATGATATTGATCATATGAATATTCAGATTTAAATAAAATTGATATAGATTCATATATAAAACCTAATCAAGAATTATTAGATAATGAAATACGACTTCTACAGACAGATTACCAAATAATTTTACCATATAATACTCAAATTCGAATTTTAACATCATCATTAGATGTAATTCATTCATGAACAATTCAATCATTAGGAATTAAAGTTGATGCATCCCCAGGCCGAATTAACCAAGCCAATATATATATTAATAAACCAGGAATTTATTATGGACAATGTTCAGAAATCTGTGGTGCAAATCACAGATTTATACCAATTATAGTAGAAGCAATCAATATAAATACATTTATAAAATGATTAAGTAAGAATTCATTAGATAACTTAAAACAAGTAATGATCTCTTAAATCAAAATATAGTAAAGTAGTGATTACTTCTAATGAAAGTTTTAGTTTAATTAAAACAACTTTTTGTCAAAGAGTAAATATAAGGTTATAAACTTTTCATACCACAAATATCCCCATTATGATGAATAATAATACTTTTAACAACCACAATTATAATTTTATATATAATATCAATTAAATTTCACAATAAAGAAAATAAAATAATTAGAAAAACTATAAAAATAACAATAATTAACTGAAAATGATAATAAATCTATTCAGAACTTTCGACCCATCTACAGGAATAATATCAATTAATTGAATTTCTATAGTAATACCTATAATTATTATCCCTATTAAATTCTGAAATAACAGAAATAAAATAATACTAACAATAAAAAATATTAATATATTTATATTTAATGAAATTAAATCATCATTAAAACTTAAAGGATCCTCAATTATTATAATTAGATTAATAACTTATATTTTAATTACTAATATAAATGGACTTCTACCCTATATATTTACATCATCATCACATTTATCATTCTCCTTAGCAATAGCATTTCCTATATGATTATCAAGAATAATTTTTGGGTGAATTAATAAACCAAAAATAATATTAATTCATTTAATTCCAATAGGAACACCTACAATACTAATACCATTTATAGTGCTAATTGAATCGATTAGAAATTTAATTCGACCAGGATCCCTTGCCGTACGACTAAGAGCTAACATAATTGCTGGTCATTTAATTATAGCCTTATTAGGTTCTAATCATACTTATACATTATTTGTAATAATTATTCTAATAATTCTTATAACATTTGAATTAGCAGTATCAACCATTCAAGCTTATGTATTTACTACATTAATTAACCTATACTCTAGAGAAATATAAATGAATAATCACCCATTCCATTTAGTTGACCAAAGACCATGACCTTTAACAACATCAATAGGATTACTTACAATAACAACAGGATTTTCAATAATACTAACAAAAAATGAATATATATTAATAATTATAGGATTATCTATTACCTTAGCATCAGCCATACAATGATGACGAGATATTATTCGAGAATCAACTTTCCAAGGCTTACATACAAAAAAAGTAATAACAAGAATAAAGATTGGAATAATTCTATTCATTTTATCAGAAATTATATTTTTTATATCATTTTTCTGAACATTTTTCCATAGAAGATTATCTCCTGCGATTGAAATTGGAATACAATGACCACCAAAGTCTATTGAAACTTTTAATCCAATAAACATTCCACTATTAAATACTATAATCCTTTTAACATCAGGTCTATCAATTACATGAGCTCATAACACCTTACTGTTAAAAAACTGAACAGCAACAATTCAAGGAATCATAATTACAATTGCCTTAGGAATTTACTTTTCAATTATTCAAGCATTAGAATATACAGAAGCATCATTTTGTATTTCTGATTCAATTTATGGTTCAACATTCTTTCTAATTACAGGATTCCACGGAATTCACGTTATTATTGGAACTATATTCATTATAGTGACAATAAAACGAATAATAAAATTACATTTCTCATCATACCATCATATTGGATTTGAATCAGCAGCATGATACTGACATTTTGTTGACGTAGTTTGATTATTCTTATATATTTCAATCTACTGATGAGGTAGTTACTTATTTAGTATAAAAAGTATATAAAGCTTCCAACTTTAAGGTTTATTAAAAATAAGTAATAATTATAATAATTAAACATATAAGAATAGTAATTACAATTTCATTAGTTATAATAATTTTAATTAAAATCATTAGTAAAAAATCTATTATAGATATAAATAAATCATCACCATTTGAATGTGGAATAAATACAATCTCTTATAAACGACTTCCATTCTCGTCACATTTCTTTATAATTGCAGTAATCTTCCTAATCTTTGATATTGAAATTATTATAATTGCACCTACCATTATAACAATTAAAATATCATTTTATTATACATGAATATATACATCATTCATCTTTATTACAATTATTATCTTAGGTTTATATTACGAATGATTTTATGGAATAATTAAATGAACACAATAGGATTATAGTTAAAAATAACATTCAAATTGCAATTGAAAAGTACAAAATTGTTAATCTTAAACAAAGAAGTAATATATACAGTTAGTTTCGACCTAATATAAGAGATTGAGTTCTCCATGTTTAATTGAAGCCAAAAAGAGGCATCTTATTGTTAATAAGACAAATGATATATAATCCAATTAAAAGAGATATATAAAGAAATAGCTGCTAACTAATTTCTAAGCGAAATACACGTTTATCTCTTATTCTTATAGTTTAACCAAAACAATTTAATTTCAATAAATAATTAGATAAAGTCTTAAGAATTATTCCCAGCAAATTAATTACTCCTTAATACTTTCAATATTAAACTCTAAAATATAAGCTATAAGAATTAAAGTAAAAATATCAAAGAAAATACTATTAATAATAAAATAAAATTAAAACCACCTAAAAAAATTATTTGAATAAAATTAGATAAATAAGGAAAAAAATAAGTTATCCCATAAATACCATAATATTCTCCTCAAAATAAAAAGTTAGATATATCCTTACCATAAATATACAAATTCCTATAAAAATAAGGAATAAAACTATTAAGAAACCATATATAAGAATTAAAATTCAAATAACAAACTCTAAAGACAAATTTTAAATTGATAATCTCATAAATAAATCATAATCTAAAAACAATAATTAATAAAATAATTAATTTAATATATAAAGGAAAATATACAAAAACCAAATCAAATCCAACTAATCAATTAAATATACAACCAAATAAAATTCTAAATACAGATAACAAAAAAACTCTTAGCTTCATATAATCAAAAGAATCACTAATAAAATTTAAAACAAAAAAACCTGAACCTAAAATTATTCTATAATAAAATAAACGAAAACTATAAAAAAGAGTCAAACACAAAGAAAAATACATAAACATACATATAAAAATATCTAAGCCAGAATTTAATGAATAATCAATCAAGAAATCCTTGGAATAAAACCCAGATAAAAAGGGAATACCACATAATCTTAATCAAGAAATATTAAAACAAGAAGAAGTTAAAGGATATAATTTACATATACAACCTAACATACGAATATCTTGAACATCCCCTATATAATAAATAAAAATACCTGAACACAGAAACAATAAAGACTTAAAAACAGCATGTCTTAATAAATGAAAATATCTAAATTCAACTAATCCTATAAACAAAGAAAACATTATTAAACCTAATTGACTTAAAGTTGAATAAGCTACAACCTTCCTTAAATCAAATTCAAATAAACCACAAAACGAAGACATAATTACAGTTAACAAACTAATAAATATAAAGAAATAATTTATATAAAAAAAAAAATTAAAAAAACGAATTATTAAATATACCCCAGCAGTTACTAAAGTTGAAGAGTGAACTAATGCAGATACAGGAGTTGGAGCAGCTATAGCTGCAGGTAACCAACAAGAAAAAGGAATCTGGGCACTCCTAGTAAAAGATGAAATAAAAATTAAATAAAAAACTGAAGTTCTATAAATAAAATTATTAAAAATAAAATGTCAACCACCATAAGAAACTAATCACCCAATACAAATTAAAATACCAATATCCCCTAAACGATTAGTTAAACAAGTAATTATACCAGATAAATATCTCCTTATAGAGTTATAATATACAACTAAACAAAAAGAAACTAAACCTAATCCATCTCACCCTAATATAATACTAATTAAATTTGGTCTTACAATTAACAAAAACATTCTTAAAATAAATAAAATAATTAAATATAAAAACCGGATAGAAGAATATCTTGATACACCTATATATTGTAATCTATACAAAACTACTATACAAGAAATAACCATAATTAAACAAGAAAAAAACATTGAGATTCAATCTACTAAAATTAAATATACAAATTCAACTCTTCCTAAACCAAAAATCCTATACTCCAATATAACAGTGCAGTCATTCATTAGAAAATAAAGACCTAAAAAAAAAAAAAAAAAAAAAAAGGAAAGAAAACTTAATCAAAATAAATAAACCTTATAATTTATAATGATTCAAGGTAGAAAACTTCCTAAAGACCACAACTTTATATTTTATATAAACTACTTAAACTAAAATAAATCAATTAATAAAATAAAACATACGAGCATAAACACATGAACGAAACTAACCAAATACTCTCGAGTCTCACCACTACTAAAACTAAATATATATATATATATACCATGTTGTCTATAAAGATATAAGTATATACAAAAGCATGAACCCAGAAAAGAAATTAAAATAAAGTAAATAAAACTTCACCCTCAATATTGAATTATTCTAGACAAAATAAGAATTTCCCCAATAAAATTAAGACTAGGGGGACAACTTATATTAAAAGAACATAACAAAAACCAAAATATAGTTACTCTAGGTATATATAAGATTATACCTTTAATTATAAAGAAACTACGTCTATTAATACGAGAATAAAAAATATTAGCCAAACAAAATAACCCAGAAGAACAAATTCCATGCCCAATTATTAAGATATATGAACCAACTAACCCAAATAGACTTATACTTATTATACCTAATAAACATAAACCTATATGAGAGACAGAAGAATAAGCAACTATTATTTTTATATCCCCTTGAATAAAACAAATTAAACTTACCAATAATGACCCTCAAATCACAAATGAATAAACAATATAAGAATTTAAATTAAAACCTAATTCAAAAATAAATATAAAACGAATAATACCATAACCCCCTAATTTTAGTATTAAACCAGCCAAGATTATAGAACCGGCTACTGATGCTTGAACGTGTGCCTTAGGTAATCAAAAATGAAAAATAAACATTGGAGCCTTAACTAAAAATGAGAATATAAAAATAAAGTAAATTAAAAATCTATCACTTAAACTACTTAAATAGTCAAAAAAAAAAGAAAAAGAAAATCCATACAAATATAAAATTAACAGGAAAAAAGGTAAAGAAGAAAAAATTGTATAAAATAATAAATAAAACCCAGAAATTAAACGTTCAGGTTGATATCCTCAGCCTAATAATATAATAATTATAAAAATCAATCTCAATTCAAAAAAGATATACATAAAAAATAAATTTAAAGAAAAAAAAAACATAACAATTATTAAAGACAAAAACAAACTAACTATTAAAAAAAACACACTATCAGCTTCAAATTTAATTAAGTTTCTTCTTATAATTATTAAATTAAAAATAATGATACACAATATAACTAACCCAAATGAAACGAAATCCAACCCAAAATCATAAAAAATATATCTAAAGCTTATTCTTAAATTTAACTTTACTAATAAAATTATAAATACTATAGAAAATATAAACTGATATAAATATCAACAATTAAATATAAAAATATTTAGGATCAAAGTAATTATATATAAAAGAACTATCATTTAAATATTATATTTAAATAATCATTTCCATGATTTCGAATCATTGTAACTAAAATTGTTAAACCTAAAACACTCTCACAAACATAAAATATCATTATAAATAAATAATAATAAAAAATAAATCTGTATAACAAATTCAAGACAATAATAATTAATAAAGACAAAACAACAAACTCTAAAAGCATTAAAGATAATAAAACATGTTTACGTATATAAATTAAAGAAAATAAACTTATAAAATATAAATAAATAATAAAATATAAAATCATAAGTTTTAATAATTTAAGAAAAATTTTAATCTTGTAAATTAAATTTAAGCTAAGCTTTTAAAACATCAGTAAGACTAAAAATATCTTAAGCCTCCAAAACCTAAATTTTATATTAAACTACTCACTGAAATAAAAATAATTATTAAATTTATAATCATATTAGTATCATTAACCCCTTTAATAATAAATCCAGTACAAATAGGAATAATTCTATTAATTCAAACTATACTAACAACAATATTTATTAACAAAATTTTACCATCTTCATGATTTAGATTAATTACATTCATTATAATAATTGGAGGATTGTTAATTCTATTTAATTATATAAGAAGAATTGCATCAAATGAAAAAGTTAAATTAAAAATTAATATGACATTCATATTTATAATAATATTTATACCCTTAGATGAGATATTCCTAAGACAAGTAAACTTTATAGATAATTCAATAATTAGAATTGAAACCATGTCCTTATCAAAAATATTTAATACTAAAACATTATATATTTCAATATTTATAATTTTATACCTACTATTAGCAATAATCATAGTATCAAAAATAATTAAAACTCATAAAGGACCTCTACGATCAAAGTATGAATAAATCTATTCGAAGGATACCTATAATCAATACATTAAATAATATACTAATTGATTTACCAGCTCCTTCAAATATTTCATTATGATGAAATTTTGGGTCAATATTAGGAATATGCTTAACTATACAATTAATTTCAGGAATCATTTTATCTATACATTATTCACCAAATACTTCAATAGCATTTGATTCAATTAGACATATTATACGAAATGTAAACTACGGCTGAATTATACGAACTATCCATTCCAATGGAGCATCCTTATTCTTTATTTGTATATACATACATACAGGACGGGGGATATATTATGGTTCATACAAATTATTATACACATGAATTTTAGGGGTACTATTAATACTATTAACTATAATGACTGCCTTCTTAGGATATGTCTTACCCTGAGGGCAAATATCCTTCTGGGGCGCAACAGTAATTACAAATTTAATATCTGCAATTCCTTATATTGGTAATAATATAGTAATATGAATTTGAGGAGGTTTCGCTGTTGATAATGCAACTTTATCACGATTTTTTAGTCTTCATTTTACTATACCATTCATTATTTCTATAATAGTAATTATTCATTTAGCATTTTTACATCAAACAGGGTCAACAAACCCTATAGGTATTAATTCAAATATTGATAAGATTCCATTTCATCCTTTTTTCTCCATTAAAGATATTATAGGAATTATTATAATAATAACATTCATATTAATATTAAATTTTTATAAACCATATATGCTTATAGACCCTGATAACTTTAATCCTGCAAACCCTATAATTACACCAATTCACATCCAACCAGAATGATATTTCTTATTTGCTTATGCAATTTTACGATCAATTCCGAATAAACTTGGGGGTGTAGTAGCATTAATAATATCAATCTTAATACTCTTATTTATCCCAATGTCAACAAAATCAAAATTTAAAGGAATAAATTTTTACCCAATAAGTCAAATACTATTTTGAATATTCATTATAACAGTATTAATATTAACCTGAATTGGAATAAAACCAGTAGAAATACCTTATACAATAATTGGATTAATATTAACTATCTTATATTTCATATACTTCATCTTTAATCCTCTGCTATTAATATTATGGGATAAATTAATTTATTAAGTTAATTAGCTTATATAAAGCATGTATTTTGAAAATACAAGTAAGATTTAAATTTATTAACTTAACAAAAAAAAATGATAAATAATAATTAATTTTATAAAAATAAGAAAGTAGAAATAATTTAAAGATAAAGGTAAATAACACTTTCAAGCTATATATATAAGTTTATCATAGCGATACCGAGGAATAGAAGATCGTACTCAAATAAATAAAAAACACATAAAAATAACCTTTATATAAAAAAATAAAGAAAAAAAATTTCCACCTAAATATACTAAACAAGTAATTAAACAAATAAAGATAATACTAGAATATTCAGAAATAAATAAGAAAGCAAATAAACCACCCCCGTATTCAATATTAAACCCAGAAACTAACTCTCTCTCCCCCTCAGAAAAATCATAAGGAGAACGATTAGTCTCAGCTAGACAACAAGAAAATCAACAAAAAAATACAGGAAAAGAAATAAATAAAAACCAAATACCATTCTGACATAGAAACAAATTTATAAATCTATAACTATCACATAAAATAAAATAAATAATTAAAAAAAAAGATAAAGAAACCTCATAAGAAATAGCTTGGGAAATTCCTCGTATTCTTCCAATTATTGAATATACACTATTTGAAGATCACCCACAAATAATCATAAAATAAACCCCAATACCACAAAAACATAAAAAAAATATTAAACCATAATTAAATTCAATAAAATTATAATAAATAGGTAATAAAACTCAACAAACTAAAGAATAAATTAAACCTAATATAGGACAAATAATATAAATTAAAAAGTTTCTATTTATAGGTAATAAATCCTCCTTTATAAACAATTTCATACCATCTGAAAAAGGTTGGAAAAGACCTAAATAACCAACTTTATTAGGACCTTTACGCAACTGTATATAACTTAAAACCTTACGCTCAATTAAAGTAAAAAATCCTACTGAAATAAATACTATAAATAAAATAATTAAACAGACTAAATATAAAATTATTAGATGTAACAATTTATTACCTAATTAAATTCTAAATTTAATACATTTTCCTCTGTCAATCTAACAAAAAATATAATAAAAACTATTAATTATGGTCCTTTCGTACTAACAATTAAAATAAATTTTAAGATAGAAACCAACCTGGCTTACACCGGTTTGAACTCAAATCATGTAAGATTTTAAAAGTCGAACAGACTTACTTTTAAAGCTTCTACACCCTAATTATATCTTAATTCAACATCGAGGTCGCAAACTCCAATTTAAATATGAACTTTCTATTAAAATTACGCTGTTATCCCTAAGGTAATTTATCTTATAATCTTATAAAGGATCCTAATAACATAAATTAATGAATTAAGAAAAAAAAGTTTTATTTATTAATCACCCCAATTAAAAATTTAAATTAAATAAATAAATTTAACCTAAAAAAAATACAATCAATTTATATTTTAAATTCTATAGGGTCTTATCGTCCCTAAAACACAATTTAGCCTTTTAACCAAAAAATAAAATTTTAATATTAAAACTAATAAAGATAATTTCTCATTTATCCTTTCATTCAAGTTTCCAATTAAAAAACTAATTATTATGCTACCTTTGTACAGTCAATATACTGCAGCCATTTAAATAAAATTAATCATTGGGCAGAAATTACCTTATATAAAATACATAAAGAAATGTTTTTGATAAACAGTTGAAAATTATATATGCTGAATTCATAAAACTTAAATTAAAAATTATACTTATTAAATCAATATTAAAAAATATAAAAATTATATAAAAAAGTTAAATAAAAAATTAAATCAAATAAAATCACATAAAAACAAAATAATCTATTAAGAACTAAATTAAAGATTCTATTAATAATAAAAATATAAACAAAAAAAATTATAATTTTAAATTAAGATTATCCCTAATAAATTTAGAATTCTTATATATAAATAAATTTAAAAAGAAGACTATAATTAAATTAAATTTTTAACAACCAGATATATAAAAGAACGTTAACATTTAACTACAATAATTAAATTAGATAAGATTATAAAACAACTTAATCTATATAAAATTAAATATCTAATATTCGGGATTAAAAAATAAATTAATAAATAAATTCACCCTGATACAAAAGGTAATATAAATTCAACCTTTAAATTAAAAATTAACCTTAACAGTTAATTAAAATATAAATCTATTAGACTACTAAGAAAAAATTATACAAAAAAAAATAGTGTTAAATAAACTATTCAGAAAGGAAAAATCTTCTTACAAATGTAAATAGTAAACTTTAAATAAGCTACAATCTGAATAATCTAACCTCACTTTCCAGTAAAATTACTTTGTTACGACTTATCCATTAAAATTGGAGTGACGGGCAATATGTACATGACTTATAGCTTAATTCAAATTAAATAATTAAATAAAGTTACTATCAAATCCTATTTCAAAATATAATTAAATATAATGATCCAATAAAAGTTATAATTAAAGTAATCCATTTAATCTTAAATAAAACTGCACCTTGACCTAATATAAATTAAATAATTAAAATAAAAAATTCCTTTAAGATTATTCATTATAGCGATATACAAATTAAATTTTAGTAGAAACTAACGTGGTTTATCAATTAATAAACAGATTCCCCTGAAAAGATTAGTCACCGCCAAATTCTTTGAGTTTTATAGAATATACCTATTAATATTCATAATTAATCTAAACAAAAAATAAAAGGGTATCTAATCCTAATCTACAATTAATATTTATAAAAATATAAATAAGATTTAAATTAAATATATAAATTCCACCTAAATATATTTTAAATAAAATCAATGCCTAAAAATTAAATTAAATAAAAAAAATAATTTTAACTAAGTCTGTATAACCGCGAATGCTGGCACAAAATTAATCTAGCTTACAATAAATATCTGAGTATCAACAAAAATAAGTTTCAATATTATTTACTGTTAAAATTAATATTATTAATATTACATATAATTAATTTATTAGTAGGTACTATATAGTTACATTAATAAGTTATTCTAATTAAACATTTGGTGATGCATATATGATAGCTATAATAAATATCTTATCTATAAGTAACATATTAATTCTCATAGGTATTAGTAGGTACTATATAGTTACATTAATAAGTTATTCTAATTAAACATTTGGTGATGCATATATGATAGCTATAATAAATATCTTATCTATAAGTAACATATTAATTCTCATAGGTATTAGTAGGTACTATATAGTTACATTAATAAGTTATTCTAATTAAACACTTGATGATGTATATATGATCATTAGTAATAAATATTTTATCTATAATTAGATTATTAGTATATAAAATAGTTTAATTTAAATTAATTATTTTATCATAGAATATTAGTCAATTAGTGACTGTTAAACTATCTATAGAGATAATTCAATCATATATTATAACAACTTTAATTTTAATTTAATACTTATGAAGTTAAGTTTGATTTTAGTTTAACTAACGATTATTAATAAATTCTAATACGATTGACTTTTAATAATATAATTAAATTCAAATCTAACTTGACATCAATAATTATACTATTATTTCAATCTTCTTTCTTCACTTTTTTCCGTTAGGAAGAAAGAAGATTGATTTTACTATAATTCATATTCGACAGTGATGAATATAAATTCATTATATTTAACTTAAAAATTACATTATTTAAATTATTGACACATTATTCAAAATAATATTTAATTTACTTTAAATAATTATACACTAACATATTTTATTAAAACTATAATTTTATTTTAGATAAAATATTTATAATATTAGTTTATATTTTAATTTATTCTTGATTAGATATTTATTATATATATAAATAATTATAATAAAAATTTTTACTTTATTTTTAAAGCGAATAATTTTTATTTATATTTTAAATATATAGAAAATATATTTTTAACTCTGAAAATTTAGGATAGTTTATACATTCTTCACAAAGATGAACTATATTTTAACATTTTATTTTTAAATA</charSequence><tracks><track annotationCount="5"><name>Identical Repeats (20bp+)</name><annotations><annotation><description>Repeat 1</description><type>repeat_region</type><intervals><interval><minimumIndex>14148</minimumIndex><maximumIndex>14313</maximumIndex><direction>leftToRight</direction></interval></intervals><qualifiers><qualifier><name>Identical Bases</name><value>166</value></qualifier><qualifier><name>Mismatched Bases</name><value>0</value></qualifier><qualifier><name>Frequency</name><value>2</value></qualifier><qualifier><name>Percent Identical</name><value>100%</value></qualifier><qualifier><name>annotation group</name><value>Repeat 1</value></qualifier><qualifier><name>All Locations</name><value>14,148+; 14,265+</value></qualifier></qualifiers></annotation><annotation><description>Repeat 1</description><type>repeat_region</type><intervals><interval><minimumIndex>14265</minimumIndex><maximumIndex>14430</maximumIndex><direction>leftToRight</direction></interval></intervals><qualifiers><qualifier><name>Identical Bases</name><value>166</value></qualifier><qualifier><name>Mismatched Bases</name><value>0</value></qualifier><qualifier><name>Frequency</name><value>2</value></qualifier><qualifier><name>Percent Identical</name><value>100%</value></qualifier><qualifier><name>annotation group</name><value>Repeat 1</value></qualifier><qualifier><name>All Locations</name><value>14,148+; 14,265+</value></qualifier></qualifiers></annotation><annotation><description>Repeat 2</description><type>repeat_region</type><intervals><interval><minimumIndex>14148</minimumIndex><maximumIndex>14196</maximumIndex><direction>leftToRight</direction></interval></intervals><qualifiers><qualifier><name>Identical Bases</name><value>49</value></qualifier><qualifier><name>Mismatched Bases</name><value>0</value></qualifier><qualifier><name>Frequency</name><value>3</value></qualifier><qualifier><name>Percent Identical</name><value>100%</value></qualifier><qualifier><name>annotation group</name><value>Repeat 2</value></qualifier><qualifier><name>All Locations</name><value>14,148+; 14,265+; 14,382+</value></qualifier></qualifiers></annotation><annotation><description>Repeat 2</description><type>repeat_region</type><intervals><interval><minimumIndex>14265</minimumIndex><maximumIndex>14313</maximumIndex><direction>leftToRight</direction></interval></intervals><qualifiers><qualifier><name>Identical Bases</name><value>49</value></qualifier><qualifier><name>Mismatched Bases</name><value>0</value></qualifier><qualifier><name>Frequency</name><value>3</value></qualifier><qualifier><name>Percent Identical</name><value>100%</value></qualifier><qualifier><name>annotation group</name><value>Repeat 2</value></qualifier><qualifier><name>All Locations</name><value>14,148+; 14,265+; 14,382+</value></qualifier></qualifiers></annotation><annotation><description>Repeat 2</description><type>repeat_region</type><intervals><interval><minimumIndex>14382</minimumIndex><maximumIndex>14430</maximumIndex><direction>leftToRight</direction></interval></intervals><qualifiers><qualifier><name>Identical Bases</name><value>49</value></qualifier><qualifier><name>Mismatched Bases</name><value>0</value></qualifier><qualifier><name>Frequency</name><value>3</value></qualifier><qualifier><name>Percent Identical</name><value>100%</value></qualifier><qualifier><name>annotation group</name><value>Repeat 2</value></qualifier><qualifier><name>All Locations</name><value>14,148+; 14,265+; 14,382+</value></qualifier></qualifiers></annotation></annotations><annotationTypeFrequencies><frequency count="5"><type>repeat_region</type></frequency></annotationTypeFrequencies><coloringQualifier>Frequency</coloringQualifier><coloringQualifierColorsMap><colorMap name="Frequency"><entry color="-176" score="2.0" /><entry color="-44976" score="4.0" /><entry color="-1599990" score="3.0" /></colorMap></coloringQualifierColorsMap></track></tracks></XMLSerialisableRootElement></originalElement><additionalXml perUser="true" /><additionalXml perUser="false"><sequenceViewOptions geneiousVersion="9.1.8" additionalXmlKey="sequenceViewOptions"><SequenceViewerState numberOfReferenceSequenceFloatingTracksBelow="0"><zoom isMinimumZoom="true">0.00174732506275177</zoom><SequenceViewerSelectionState><selectedRegions><element class="com.biomatters.plugins.sequenceviewer.selection.SelectedRegion"><SelectedRegion><residues><XMLSerialisableRootElement><from>3458</from><to>3458</to></XMLSerialisableRootElement></residues><sequences><XMLSerialisableRootElement><from>0</from><to>1</to></XMLSerialisableRootElement></sequences></SelectedRegion></element></selectedRegions></SequenceViewerSelectionState><SequenceViewerLocation><sequenceNumber>0</sequenceNumber><residueNumber>7630</residueNumber><xOffset>1</xOffset><yOffset>31</yOffset></SequenceViewerLocation><trackStates><Sequence sequenceNumber="0"><TrackProperties visible="true"><trackId>Identical Repeats (20bp+)</trackId></TrackProperties></Sequence></trackStates></SequenceViewerState><translation><option name="frame">SelectionOrAnnotation</option><option name="relativeTo">sequence</option></translation><liveAnnotators><option name="com.biomatters.plugins.featureFinder.FeatureFinder_NUCLEOTIDEOn">false</option><option name="ORF_Annotation_GeneratorOn">false</option></liveAnnotators><restrictionSites><option name="com.biomatters.plugins.restrictionAnalysis.RestrictionSiteAnnotationGeneratorOn">false</option><childOption name="com.biomatters.plugins.restrictionAnalysis.RestrictionSiteAnnotationGenerator"><childOption name="com.biomatters.plugins.restrictionAnalysis.RestrictionSiteAnnotationGenerator"><option name="excluded">(1, 15166)</option><option name="grabExcludeRangeOption">[1,15166)</option></childOption></childOption></restrictionSites></sequenceViewOptions><DocumentHistory geneiousVersion="9.1.8" additionalXmlKey="DocumentHistory"><entryFields><DocumentHistoryEntryField class="com.biomatters.geneious.publicapi.documents.DocumentHistoryEntryFieldImplementation"><com.biomatters.date fieldName="Saved"><![CDATA[1552189304381]]></com.biomatters.date></DocumentHistoryEntryField><DocumentHistoryEntryField class="com.biomatters.geneious.publicapi.documents.DocumentHistoryEntryFieldImplementation"><com.biomatters.user fieldName="User"><![CDATA[Administrator]]></com.biomatters.user></DocumentHistoryEntryField><DocumentHistoryEntryField class="com.biomatters.geneious.publicapi.documents.DocumentHistoryEntryFieldImplementation"><com.biomatters.geneiousVersion fieldName="Geneious Version"><![CDATA[9.1.8]]></com.biomatters.geneiousVersion></DocumentHistoryEntryField><DocumentHistoryEntryField class="com.biomatters.geneious.publicapi.documents.DocumentHistoryEntryFieldImplementation"><com.biomatters.autogeneratedEntry fieldName=""></com.biomatters.autogeneratedEntry></DocumentHistoryEntryField></entryFields><entryFields><DocumentHistoryEntryField class="com.biomatters.geneious.publicapi.documents.DocumentHistoryEntryFieldImplementation"><com.biomatters.date fieldName="Saved"><![CDATA[1552197962240]]></com.biomatters.date></DocumentHistoryEntryField><DocumentHistoryEntryField class="com.biomatters.geneious.publicapi.documents.DocumentHistoryEntryFieldImplementation"><com.biomatters.user fieldName="User"><![CDATA[Administrator]]></com.biomatters.user></DocumentHistoryEntryField><DocumentHistoryEntryField class="com.biomatters.geneious.publicapi.documents.DocumentHistoryEntryFieldImplementation"><com.biomatters.geneiousVersion fieldName="Geneious Version"><![CDATA[9.1.8]]></com.biomatters.geneiousVersion></DocumentHistoryEntryField><DocumentHistoryEntryField class="com.biomatters.geneious.publicapi.documents.DocumentHistoryEntryFieldImplementation"><com.biomatters.autogeneratedEntry fieldName=""></com.biomatters.autogeneratedEntry></DocumentHistoryEntryField></entryFields><entryFields><DocumentHistoryEntryField class="com.biomatters.geneious.publicapi.documents.DocumentHistoryEntryFieldImplementation"><com.biomatters.date fieldName="Saved"><![CDATA[1552273509737]]></com.biomatters.date></DocumentHistoryEntryField><DocumentHistoryEntryField class="com.biomatters.geneious.publicapi.documents.DocumentHistoryEntryFieldImplementation"><com.biomatters.user fieldName="User"><![CDATA[Administrator]]></com.biomatters.user></DocumentHistoryEntryField><DocumentHistoryEntryField class="com.biomatters.geneious.publicapi.documents.DocumentHistoryEntryFieldImplementation"><com.biomatters.geneiousVersion fieldName="Geneious Version"><![CDATA[9.1.8]]></com.biomatters.geneiousVersion></DocumentHistoryEntryField><DocumentHistoryEntryField class="com.biomatters.geneious.publicapi.documents.DocumentHistoryEntryFieldImplementation"><com.biomatters.autogeneratedEntry fieldName=""></com.biomatters.autogeneratedEntry></DocumentHistoryEntryField></entryFields><entryFields><DocumentHistoryEntryField class="com.biomatters.geneious.publicapi.documents.DocumentHistoryEntryFieldImplementation"><com.biomatters.date fieldName="Saved"><![CDATA[1552540326000]]></com.biomatters.date></DocumentHistoryEntryField><DocumentHistoryEntryField class="com.biomatters.geneious.publicapi.documents.DocumentHistoryEntryFieldImplementation"><com.biomatters.user fieldName="User"><![CDATA[Administrator]]></com.biomatters.user></DocumentHistoryEntryField><DocumentHistoryEntryField class="com.biomatters.geneious.publicapi.documents.DocumentHistoryEntryFieldImplementation"><com.biomatters.geneiousVersion fieldName="Geneious Version"><![CDATA[9.1.8]]></com.biomatters.geneiousVersion></DocumentHistoryEntryField><DocumentHistoryEntryField class="com.biomatters.geneious.publicapi.documents.DocumentHistoryEntryFieldImplementation"><com.biomatters.autogeneratedEntry fieldName=""></com.biomatters.autogeneratedEntry></DocumentHistoryEntryField></entryFields><entryFields><DocumentHistoryEntryField class="com.biomatters.geneious.publicapi.documents.DocumentHistoryEntryFieldImplementation"><com.biomatters.date fieldName="Saved"><![CDATA[1553086614218]]></com.biomatters.date></DocumentHistoryEntryField><DocumentHistoryEntryField class="com.biomatters.geneious.publicapi.documents.DocumentHistoryEntryFieldImplementation"><com.biomatters.user fieldName="User"><![CDATA[Administrator]]></com.biomatters.user></DocumentHistoryEntryField><DocumentHistoryEntryField class="com.biomatters.geneious.publicapi.documents.DocumentHistoryEntryFieldImplementation"><com.biomatters.geneiousVersion fieldName="Geneious Version"><![CDATA[9.1.8]]></com.biomatters.geneiousVersion></DocumentHistoryEntryField><DocumentHistoryEntryField class="com.biomatters.geneious.publicapi.documents.DocumentHistoryEntryFieldImplementation"><com.biomatters.autogeneratedEntry fieldName=""></com.biomatters.autogeneratedEntry></DocumentHistoryEntryField></entryFields><entryFields><DocumentHistoryEntryField class="com.biomatters.geneious.publicapi.documents.DocumentHistoryEntryFieldImplementation"><com.biomatters.date fieldName="Saved"><![CDATA[1553086829580]]></com.biomatters.date></DocumentHistoryEntryField><DocumentHistoryEntryField class="com.biomatters.geneious.publicapi.documents.DocumentHistoryEntryFieldImplementation"><com.biomatters.user fieldName="User"><![CDATA[Administrator]]></com.biomatters.user></DocumentHistoryEntryField><DocumentHistoryEntryField class="com.biomatters.geneious.publicapi.documents.DocumentHistoryEntryFieldImplementation"><com.biomatters.geneiousVersion fieldName="Geneious Version"><![CDATA[9.1.8]]></com.biomatters.geneiousVersion></DocumentHistoryEntryField><DocumentHistoryEntryField class="com.biomatters.geneious.publicapi.documents.DocumentHistoryEntryFieldImplementation"><com.biomatters.autogeneratedEntry fieldName=""></com.biomatters.autogeneratedEntry></DocumentHistoryEntryField></entryFields><entryFields><DocumentHistoryEntryField class="com.biomatters.geneious.publicapi.documents.DocumentHistoryEntryFieldImplementation"><com.biomatters.date fieldName="Saved"><![CDATA[1553086829591]]></com.biomatters.date></DocumentHistoryEntryField><DocumentHistoryEntryField class="com.biomatters.geneious.publicapi.documents.DocumentHistoryEntryFieldImplementation"><com.biomatters.user fieldName="User"><![CDATA[Administrator]]></com.biomatters.user></DocumentHistoryEntryField><DocumentHistoryEntryField class="com.biomatters.geneious.publicapi.documents.DocumentHistoryEntryFieldImplementation"><com.biomatters.geneiousVersion fieldName="Geneious Version"><![CDATA[9.1.8]]></com.biomatters.geneiousVersion></DocumentHistoryEntryField><DocumentHistoryEntryField class="com.biomatters.geneious.publicapi.documents.DocumentHistoryEntryFieldImplementation"><com.biomatters.autogeneratedEntry fieldName=""></com.biomatters.autogeneratedEntry></DocumentHistoryEntryField></entryFields><entryFields><DocumentHistoryEntryField class="com.biomatters.geneious.publicapi.documents.DocumentHistoryEntryFieldImplementation"><com.biomatters.date fieldName="Saved"><![CDATA[1553137304924]]></com.biomatters.date></DocumentHistoryEntryField><DocumentHistoryEntryField class="com.biomatters.geneious.publicapi.documents.DocumentHistoryEntryFieldImplementation"><com.biomatters.user fieldName="User"><![CDATA[Administrator]]></com.biomatters.user></DocumentHistoryEntryField><DocumentHistoryEntryField class="com.biomatters.geneious.publicapi.documents.DocumentHistoryEntryFieldImplementation"><com.biomatters.geneiousVersion fieldName="Geneious Version"><![CDATA[9.1.8]]></com.biomatters.geneiousVersion></DocumentHistoryEntryField><DocumentHistoryEntryField class="com.biomatters.geneious.publicapi.documents.DocumentHistoryEntryFieldImplementation"><com.biomatters.autogeneratedEntry fieldName=""></com.biomatters.autogeneratedEntry></DocumentHistoryEntryField></entryFields><entryFields><DocumentHistoryEntryField class="com.biomatters.geneious.publicapi.documents.DocumentHistoryEntryFieldImplementation"><com.biomatters.date fieldName="Saved"><![CDATA[1553137304980]]></com.biomatters.date></DocumentHistoryEntryField><DocumentHistoryEntryField class="com.biomatters.geneious.publicapi.documents.DocumentHistoryEntryFieldImplementation"><com.biomatters.user fieldName="User"><![CDATA[Administrator]]></com.biomatters.user></DocumentHistoryEntryField><DocumentHistoryEntryField class="com.biomatters.geneious.publicapi.documents.DocumentHistoryEntryFieldImplementation"><com.biomatters.geneiousVersion fieldName="Geneious Version"><![CDATA[9.1.8]]></com.biomatters.geneiousVersion></DocumentHistoryEntryField><DocumentHistoryEntryField class="com.biomatters.geneious.publicapi.documents.DocumentHistoryEntryFieldImplementation"><com.biomatters.autogeneratedEntry fieldName=""></com.biomatters.autogeneratedEntry></DocumentHistoryEntryField></entryFields><entryFields><DocumentHistoryEntryField class="com.biomatters.geneious.publicapi.documents.DocumentHistoryEntryFieldImplementation"><com.biomatters.date fieldName="Saved"><![CDATA[1553501894222]]></com.biomatters.date></DocumentHistoryEntryField><DocumentHistoryEntryField class="com.biomatters.geneious.publicapi.documents.DocumentHistoryEntryFieldImplementation"><com.biomatters.user fieldName="User"><![CDATA[Administrator]]></com.biomatters.user></DocumentHistoryEntryField><DocumentHistoryEntryField class="com.biomatters.geneious.publicapi.documents.DocumentHistoryEntryFieldImplementation"><com.biomatters.geneiousVersion fieldName="Geneious Version"><![CDATA[9.1.8]]></com.biomatters.geneiousVersion></DocumentHistoryEntryField><DocumentHistoryEntryField class="com.biomatters.geneious.publicapi.documents.DocumentHistoryEntryFieldImplementation"><com.biomatters.autogeneratedEntry fieldName=""></com.biomatters.autogeneratedEntry></DocumentHistoryEntryField></entryFields><entryFields><DocumentHistoryEntryField class="com.biomatters.geneious.publicapi.documents.DocumentHistoryEntryFieldImplementation"><com.biomatters.date fieldName="Saved"><![CDATA[1553501894349]]></com.biomatters.date></DocumentHistoryEntryField><DocumentHistoryEntryField class="com.biomatters.geneious.publicapi.documents.DocumentHistoryEntryFieldImplementation"><com.biomatters.user fieldName="User"><![CDATA[Administrator]]></com.biomatters.user></DocumentHistoryEntryField><DocumentHistoryEntryField class="com.biomatters.geneious.publicapi.documents.DocumentHistoryEntryFieldImplementation"><com.biomatters.geneiousVersion fieldName="Geneious Version"><![CDATA[9.1.8]]></com.biomatters.geneiousVersion></DocumentHistoryEntryField><DocumentHistoryEntryField class="com.biomatters.geneious.publicapi.documents.DocumentHistoryEntryFieldImplementation"><com.biomatters.autogeneratedEntry fieldName=""></com.biomatters.autogeneratedEntry></DocumentHistoryEntryField></entryFields><entryFields><DocumentHistoryEntryField class="com.biomatters.geneious.publicapi.documents.DocumentHistoryEntryFieldImplementation"><com.biomatters.date fieldName="Saved"><![CDATA[1553733379132]]></com.biomatters.date></DocumentHistoryEntryField><DocumentHistoryEntryField class="com.biomatters.geneious.publicapi.documents.DocumentHistoryEntryFieldImplementation"><com.biomatters.user fieldName="User"><![CDATA[Administrator]]></com.biomatters.user></DocumentHistoryEntryField><DocumentHistoryEntryField class="com.biomatters.geneious.publicapi.documents.DocumentHistoryEntryFieldImplementation"><com.biomatters.geneiousVersion fieldName="Geneious Version"><![CDATA[9.1.8]]></com.biomatters.geneiousVersion></DocumentHistoryEntryField><DocumentHistoryEntryField class="com.biomatters.geneious.publicapi.documents.DocumentHistoryEntryFieldImplementation"><com.biomatters.autogeneratedEntry fieldName=""></com.biomatters.autogeneratedEntry></DocumentHistoryEntryField></entryFields><entryFields><DocumentHistoryEntryField class="com.biomatters.geneious.publicapi.documents.DocumentHistoryEntryFieldImplementation"><com.biomatters.date fieldName="Saved"><![CDATA[1553733379194]]></com.biomatters.date></DocumentHistoryEntryField><DocumentHistoryEntryField class="com.biomatters.geneious.publicapi.documents.DocumentHistoryEntryFieldImplementation"><com.biomatters.user fieldName="User"><![CDATA[Administrator]]></com.biomatters.user></DocumentHistoryEntryField><DocumentHistoryEntryField class="com.biomatters.geneious.publicapi.documents.DocumentHistoryEntryFieldImplementation"><com.biomatters.geneiousVersion fieldName="Geneious Version"><![CDATA[9.1.8]]></com.biomatters.geneiousVersion></DocumentHistoryEntryField><DocumentHistoryEntryField class="com.biomatters.geneious.publicapi.documents.DocumentHistoryEntryFieldImplementation"><com.biomatters.autogeneratedEntry fieldName=""></com.biomatters.autogeneratedEntry></DocumentHistoryEntryField></entryFields><entryFields><DocumentHistoryEntryField class="com.biomatters.geneious.publicapi.documents.DocumentHistoryEntryFieldImplementation"><com.biomatters.date fieldName="Saved"><![CDATA[1553733445657]]></com.biomatters.date></DocumentHistoryEntryField><DocumentHistoryEntryField class="com.biomatters.geneious.publicapi.documents.DocumentHistoryEntryFieldImplementation"><com.biomatters.user fieldName="User"><![CDATA[Administrator]]></com.biomatters.user></DocumentHistoryEntryField><DocumentHistoryEntryField class="com.biomatters.geneious.publicapi.documents.DocumentHistoryEntryFieldImplementation"><com.biomatters.geneiousVersion fieldName="Geneious Version"><![CDATA[9.1.8]]></com.biomatters.geneiousVersion></DocumentHistoryEntryField><DocumentHistoryEntryField class="com.biomatters.geneious.publicapi.documents.DocumentHistoryEntryFieldImplementation"><com.biomatters.autogeneratedEntry fieldName=""></com.biomatters.autogeneratedEntry></DocumentHistoryEntryField></entryFields><entryFields><DocumentHistoryEntryField class="com.biomatters.geneious.publicapi.documents.DocumentHistoryEntryFieldImplementation"><com.biomatters.date fieldName="Saved"><![CDATA[1553733521025]]></com.biomatters.date></DocumentHistoryEntryField><DocumentHistoryEntryField class="com.biomatters.geneious.publicapi.documents.DocumentHistoryEntryFieldImplementation"><com.biomatters.user fieldName="User"><![CDATA[Administrator]]></com.biomatters.user></DocumentHistoryEntryField><DocumentHistoryEntryField class="com.biomatters.geneious.publicapi.documents.DocumentHistoryEntryFieldImplementation"><com.biomatters.geneiousVersion fieldName="Geneious Version"><![CDATA[9.1.8]]></com.biomatters.geneiousVersion></DocumentHistoryEntryField><DocumentHistoryEntryField class="com.biomatters.geneious.publicapi.documents.DocumentHistoryEntryFieldImplementation"><com.biomatters.autogeneratedEntry fieldName=""></com.biomatters.autogeneratedEntry></DocumentHistoryEntryField></entryFields><entryFields><DocumentHistoryEntryField class="com.biomatters.geneious.publicapi.documents.DocumentHistoryEntryFieldImplementation"><com.biomatters.date fieldName="Saved"><![CDATA[1553733583715]]></com.biomatters.date></DocumentHistoryEntryField><DocumentHistoryEntryField class="com.biomatters.geneious.publicapi.documents.DocumentHistoryEntryFieldImplementation"><com.biomatters.user fieldName="User"><![CDATA[Administrator]]></com.biomatters.user></DocumentHistoryEntryField><DocumentHistoryEntryField class="com.biomatters.geneious.publicapi.documents.DocumentHistoryEntryFieldImplementation"><com.biomatters.geneiousVersion fieldName="Geneious Version"><![CDATA[9.1.8]]></com.biomatters.geneiousVersion></DocumentHistoryEntryField><DocumentHistoryEntryField class="com.biomatters.geneious.publicapi.documents.DocumentHistoryEntryFieldImplementation"><com.biomatters.autogeneratedEntry fieldName=""></com.biomatters.autogeneratedEntry></DocumentHistoryEntryField></entryFields><entryFields><DocumentHistoryEntryField class="com.biomatters.geneious.publicapi.documents.DocumentHistoryEntryFieldImplementation"><com.biomatters.date fieldName="Saved"><![CDATA[1553733874146]]></com.biomatters.date></DocumentHistoryEntryField><DocumentHistoryEntryField class="com.biomatters.geneious.publicapi.documents.DocumentHistoryEntryFieldImplementation"><com.biomatters.user fieldName="User"><![CDATA[Administrator]]></com.biomatters.user></DocumentHistoryEntryField><DocumentHistoryEntryField class="com.biomatters.geneious.publicapi.documents.DocumentHistoryEntryFieldImplementation"><com.biomatters.geneiousVersion fieldName="Geneious Version"><![CDATA[9.1.8]]></com.biomatters.geneiousVersion></DocumentHistoryEntryField><DocumentHistoryEntryField class="com.biomatters.geneious.publicapi.documents.DocumentHistoryEntryFieldImplementation"><com.biomatters.autogeneratedEntry fieldName=""></com.biomatters.autogeneratedEntry></DocumentHistoryEntryField></entryFields><entryFields><DocumentHistoryEntryField class="com.biomatters.geneious.publicapi.documents.DocumentHistoryEntryFieldImplementation"><com.biomatters.date fieldName="Saved"><![CDATA[1553733911324]]></com.biomatters.date></DocumentHistoryEntryField><DocumentHistoryEntryField class="com.biomatters.geneious.publicapi.documents.DocumentHistoryEntryFieldImplementation"><com.biomatters.user fieldName="User"><![CDATA[Administrator]]></com.biomatters.user></DocumentHistoryEntryField><DocumentHistoryEntryField class="com.biomatters.geneious.publicapi.documents.DocumentHistoryEntryFieldImplementation"><com.biomatters.geneiousVersion fieldName="Geneious Version"><![CDATA[9.1.8]]></com.biomatters.geneiousVersion></DocumentHistoryEntryField><DocumentHistoryEntryField class="com.biomatters.geneious.publicapi.documents.DocumentHistoryEntryFieldImplementation"><com.biomatters.autogeneratedEntry fieldName=""></com.biomatters.autogeneratedEntry></DocumentHistoryEntryField></entryFields><entryFields><DocumentHistoryEntryField class="com.biomatters.geneious.publicapi.documents.DocumentHistoryEntryFieldImplementation"><com.biomatters.date fieldName="Saved"><![CDATA[1553733911340]]></com.biomatters.date></DocumentHistoryEntryField><DocumentHistoryEntryField class="com.biomatters.geneious.publicapi.documents.DocumentHistoryEntryFieldImplementation"><com.biomatters.user fieldName="User"><![CDATA[Administrator]]></com.biomatters.user></DocumentHistoryEntryField><DocumentHistoryEntryField class="com.biomatters.geneious.publicapi.documents.DocumentHistoryEntryFieldImplementation"><com.biomatters.geneiousVersion fieldName="Geneious Version"><![CDATA[9.1.8]]></com.biomatters.geneiousVersion></DocumentHistoryEntryField><DocumentHistoryEntryField class="com.biomatters.geneious.publicapi.documents.DocumentHistoryEntryFieldImplementation"><com.biomatters.autogeneratedEntry fieldName=""></com.biomatters.autogeneratedEntry></DocumentHistoryEntryField></entryFields><entryFields><DocumentHistoryEntryField class="com.biomatters.geneious.publicapi.documents.DocumentHistoryEntryFieldImplementation"><com.biomatters.date fieldName="Saved"><![CDATA[1553989194466]]></com.biomatters.date></DocumentHistoryEntryField><DocumentHistoryEntryField class="com.biomatters.geneious.publicapi.documents.DocumentHistoryEntryFieldImplementation"><com.biomatters.user fieldName="User"><![CDATA[Administrator]]></com.biomatters.user></DocumentHistoryEntryField><DocumentHistoryEntryField class="com.biomatters.geneious.publicapi.documents.DocumentHistoryEntryFieldImplementation"><com.biomatters.geneiousVersion fieldName="Geneious Version"><![CDATA[9.1.8]]></com.biomatters.geneiousVersion></DocumentHistoryEntryField><DocumentHistoryEntryField class="com.biomatters.geneious.publicapi.documents.DocumentHistoryEntryFieldImplementation"><com.biomatters.autogeneratedEntry fieldName=""></com.biomatters.autogeneratedEntry></DocumentHistoryEntryField></entryFields><entryFields><DocumentHistoryEntryField class="com.biomatters.geneious.publicapi.documents.DocumentHistoryEntryFieldImplementation"><com.biomatters.date fieldName="Saved"><![CDATA[1555028675729]]></com.biomatters.date></DocumentHistoryEntryField><DocumentHistoryEntryField class="com.biomatters.geneious.publicapi.documents.DocumentHistoryEntryFieldImplementation"><com.biomatters.user fieldName="User"><![CDATA[Administrator]]></com.biomatters.user></DocumentHistoryEntryField><DocumentHistoryEntryField class="com.biomatters.geneious.publicapi.documents.DocumentHistoryEntryFieldImplementation"><com.biomatters.geneiousVersion fieldName="Geneious Version"><![CDATA[9.1.8]]></com.biomatters.geneiousVersion></DocumentHistoryEntryField><DocumentHistoryEntryField class="com.biomatters.geneious.publicapi.documents.DocumentHistoryEntryFieldImplementation"><com.biomatters.autogeneratedEntry fieldName=""></com.biomatters.autogeneratedEntry></DocumentHistoryEntryField></entryFields><entryFields><DocumentHistoryEntryField class="com.biomatters.geneious.publicapi.documents.DocumentHistoryEntryFieldImplementation"><com.biomatters.date fieldName="Saved"><![CDATA[1555028675854]]></com.biomatters.date></DocumentHistoryEntryField><DocumentHistoryEntryField class="com.biomatters.geneious.publicapi.documents.DocumentHistoryEntryFieldImplementation"><com.biomatters.user fieldName="User"><![CDATA[Administrator]]></com.biomatters.user></DocumentHistoryEntryField><DocumentHistoryEntryField class="com.biomatters.geneious.publicapi.documents.DocumentHistoryEntryFieldImplementation"><com.biomatters.geneiousVersion fieldName="Geneious Version"><![CDATA[9.1.8]]></com.biomatters.geneiousVersion></DocumentHistoryEntryField><DocumentHistoryEntryField class="com.biomatters.geneious.publicapi.documents.DocumentHistoryEntryFieldImplementation"><com.biomatters.autogeneratedEntry fieldName=""></com.biomatters.autogeneratedEntry></DocumentHistoryEntryField></entryFields><entryFields><DocumentHistoryEntryField class="com.biomatters.geneious.publicapi.documents.DocumentHistoryEntryFieldImplementation"><com.biomatters.date fieldName="Saved"><![CDATA[1555028752791]]></com.biomatters.date></DocumentHistoryEntryField><DocumentHistoryEntryField class="com.biomatters.geneious.publicapi.documents.DocumentHistoryEntryFieldImplementation"><com.biomatters.user fieldName="User"><![CDATA[Administrator]]></com.biomatters.user></DocumentHistoryEntryField><DocumentHistoryEntryField class="com.biomatters.geneious.publicapi.documents.DocumentHistoryEntryFieldImplementation"><com.biomatters.geneiousVersion fieldName="Geneious Version"><![CDATA[9.1.8]]></com.biomatters.geneiousVersion></DocumentHistoryEntryField><DocumentHistoryEntryField class="com.biomatters.geneious.publicapi.documents.DocumentHistoryEntryFieldImplementation"><com.biomatters.autogeneratedEntry fieldName=""></com.biomatters.autogeneratedEntry></DocumentHistoryEntryField></entryFields><entryFields><DocumentHistoryEntryField class="com.biomatters.geneious.publicapi.documents.DocumentHistoryEntryFieldImplementation"><com.biomatters.date fieldName="Saved"><![CDATA[1555029029467]]></com.biomatters.date></DocumentHistoryEntryField><DocumentHistoryEntryField class="com.biomatters.geneious.publicapi.documents.DocumentHistoryEntryFieldImplementation"><com.biomatters.user fieldName="User"><![CDATA[Administrator]]></com.biomatters.user></DocumentHistoryEntryField><DocumentHistoryEntryField class="com.biomatters.geneious.publicapi.documents.DocumentHistoryEntryFieldImplementation"><com.biomatters.geneiousVersion fieldName="Geneious Version"><![CDATA[9.1.8]]></com.biomatters.geneiousVersion></DocumentHistoryEntryField><DocumentHistoryEntryField class="com.biomatters.geneious.publicapi.documents.DocumentHistoryEntryFieldImplementation"><com.biomatters.autogeneratedEntry fieldName=""></com.biomatters.autogeneratedEntry></DocumentHistoryEntryField></entryFields><entryFields><DocumentHistoryEntryField class="com.biomatters.geneious.publicapi.documents.DocumentHistoryEntryFieldImplementation"><com.biomatters.date fieldName="Saved"><![CDATA[1556324228478]]></com.biomatters.date></DocumentHistoryEntryField><DocumentHistoryEntryField class="com.biomatters.geneious.publicapi.documents.DocumentHistoryEntryFieldImplementation"><com.biomatters.user fieldName="User"><![CDATA[Administrator]]></com.biomatters.user></DocumentHistoryEntryField><DocumentHistoryEntryField class="com.biomatters.geneious.publicapi.documents.DocumentHistoryEntryFieldImplementation"><com.biomatters.geneiousVersion fieldName="Geneious Version"><![CDATA[9.1.8]]></com.biomatters.geneiousVersion></DocumentHistoryEntryField><DocumentHistoryEntryField class="com.biomatters.geneious.publicapi.documents.DocumentHistoryEntryFieldImplementation"><com.biomatters.autogeneratedEntry fieldName=""></com.biomatters.autogeneratedEntry></DocumentHistoryEntryField></entryFields></DocumentHistory><annotations_sequenceViewDedicatedAnnotationsOptions geneiousVersion="9.1.8" additionalXmlKey="annotations_sequenceViewDedicatedAnnotationsOptions"><SequenceViewerState><zoom>1.0</zoom><SequenceViewerSelectionState><selectedRegions><element class="com.biomatters.plugins.sequenceviewer.selection.SelectedRegion"><SelectedRegion><residues><XMLSerialisableRootElement><from>4537</from><to>5315</to></XMLSerialisableRootElement></residues><sequences><XMLSerialisableRootElement><from>0</from><to>1</to></XMLSerialisableRootElement></sequences></SelectedRegion></element></selectedRegions></SequenceViewerSelectionState></SequenceViewerState><translation><option name="frame">SelectionOrAnnotation</option><option name="relativeTo">sequence</option></translation></annotations_sequenceViewDedicatedAnnotationsOptions></additionalXml></geneiousDocument>
<excludedDocument class="urn">urn:local:.:1sh-a6m94lb</excludedDocument>
<fullDocument class="com.biomatters.iseek.application.NeedToUpgradeDummyDocumentForOldVersions" version="1.3-11" revisionNumber="0" geneiousVersion="9.1.8" geneiousVersionMinimum="6.0" PluginDocument_FormatLastChanged="6.0" PluginDocument_FormatLastExtended="6.0" PluginDocument_OldestVersionSerializableTo="6.0"><hiddenFields><override_modified_date type="date">1556324661198</override_modified_date><cache_name>This file was created using Geneious 6.0 or later.</cache_name><cache_created type="date">1556324661198</cache_created><cache_urn type="urn">urn:local:.:5g-aeasamf</cache_urn><cache_plugin_document_urn></cache_plugin_document_urn><description></description></hiddenFields><fields><document_size type="bytes">30</document_size></fields><originalElement><XMLSerialisableRootElement /></originalElement></fullDocument>
</geneious>
